# Supplementary material for: Haem iron reshapes colonic luminal environment: impact on mucosal homeostasis and microbiome through aldehyde formation
Source: Microbiome. 2019 May 6;7:72. doi: 10.1186/s40168-019-0685-7 (PMC6503375; doi:10.1186/s40168-019-0685-7)
Supplement: Supplementary file 1 — Experiment raw data and tables. (XLSX 167 kb) [file 40168_2019_685_MOESM1_ESM.xlsx]

## Sheet: Raw data In vivo
	In vivo study: Fig. 1
		Factors			Rats						Faecal & Urinary markers			Serum samples		Mucosal samples			Gene expression in mucosa (fold induction)											SCFA µmol/g (Gas chromatography)
Rats	Group	Diet	Fhem	Fca	Body Weight (g)	Food intake (g)	Water intake (g)	Liver Weight (g)	Colon Length (cm)	Intestin Length (cm)	Haem (µM)	TBARS (Eq.MDA)	DHN-MA (ng/24h)	IL10 (pg/mg prot)	CRP (pg/mg prot)	Genotoxicity (%)	MPO (U/g prot.)	Permeability (%)	Cl5	COX2	iKB	MLCK	ZO1	Calpro	GCLM	GSTA4	HO1	JAM-A	NRQO1	Acetate	Propionate	Butyrate	Valerate	Total SCFA
Ca1	Ca	Calcium	Huntreated	Catreated	166	11	13	0.04	13	82	4	29.14	205	44.4	0.53	21.9	247.5	1.2	6.7	5.11	0.78	0.68	0.41		0.58	1.23		1.28	1.65
Ca2	Ca	Calcium	Huntreated	Catreated	199	16	16	0.05	15	87	6	50.46	108	64.3	0.52	53.6	37.9	4.3	7.96	5.49	2.58	0.99	0		1.14	2.73		1.66	2.62
Ca3	Ca	Calcium	Huntreated	Catreated	192	17	16	0.06	15	87	7	18.8	121	52.2	0.5	36.4	138.9	3.4	0.55	0.65	0.73	0.43	0.75	1.59	1.2	1.35	1.11	0.89	1.1
Ca4	Ca	Calcium	Huntreated	Catreated	160	11	11	0.05	14	85	3	10.34	81	50.5	0.48	24.624	154.8	4.9	0.38	0.71	0.8	0.38	0	0.91	0.89	0.88	1.03	1.04	0.56
Ca5	Ca	Calcium	Huntreated	Catreated	179	14	21	0.03	13.5	88	0	10.34	76	59	0.39	16.4	119.1	5.4	0.68	1.42	1.51	1.41	1.06	1.71	1.37	1	0.91	0.91	2.21	21.3208	0	0	0	21.3208
Ca6	Ca	Calcium	Huntreated	Catreated	206	15	23	0.05	14.5	86	5	13.62	93	45.7	0.52	20.6	93.8	5.4	0.69	0.81	1.27	2.38	2.06	0.57	0.86	0.54	0.49	1.07	0.8	38.9708	0	0	0	38.9708
Ca7	Ca	Calcium	Huntreated	Catreated	200	17	20	0.05	14.5	87	19	19.74	181	37.3	0.53	27.3	173.3	6.2	1.8	1.7	2.01	1.82	1.58	1.39	1.15	1.07	1.72	0.8	1.92	32.037	3.14162	1.31202	0	36.4906
Ca8	Ca	Calcium	Huntreated	Catreated	207	13	17	0.05	14	84	5	15.98	111	47.6	0.62	39.63	260.2	4.2	0.48	0.76	1.39	2.11	1.71	0.67	0.96	0.71	0.36	0.77	0.82	23.8489	0	0	0	23.8489
CON1	CON	Control	Huntreated	Cauntreated	220	16	18	0.06	16.5	73	7	23.37	131	43	0.63	43.44	196.1	4.6	0.28	0.76	0.65	1.08	1.02	0.69	1.14	0.74	0.76	0.79	1.21
CON2	CON	Control	Huntreated	Cauntreated	200	13	14	0.06	13.5	84	0	25.32	133	55.8	0.53	29.3	56.2	3.8	1.75	1.53	1.48	0.9	1.01	1.7	0.83	1.23	1.2	1.65	0.91
CON3	CON	Control	Huntreated	Cauntreated	212	19	17	0.06	14	92	5	22.56	128	40.5	0.66	27.7	261.7	4	0.71	0.68	0.85	1.13	0.73	0.67	0.54	0.8	0.74	0.61	0.56
CON4	CON	Control	Huntreated	Cauntreated	203	16	14	0.05	14.5	84	7	29.14	144	78.8	0.58	37.23	115.4	5	0.52	0.62	0.81	0.64	0.63	1.09	1.19	1.02	1.26	1.01	1.27
CON5	CON	Control	Huntreated	Cauntreated	228	15	16	0.06	15.5	92	0	41.35	176	78.7	0.6	44.6	49.3	4.8	0.79	0.95	0.87	0.44	1.2	1.07	1.52	1.16	1.24	1.16	1.56	16.5032	1.89093	0	0	18.3941
CON6	CON	Control	Huntreated	Cauntreated	232	12	20	0.07	15	89	10	50.75	243	45	0.71	29.5	37.9	4.5	1.71	1.21	1.44	1.18	1.55	1.23	0.95	1.17	1.01	0.91	0.99	16.9937	1.89829	0	0	18.892
CON7	CON	Control	Huntreated	Cauntreated	213	15	15	0.06	14.5	83	0	33.83	164	25.2	0.62	28.3	81.8	5	0.88	1.15	0.91	1.74	0.92	0.78	0.96	0.79	0.81	0.77	1.06	18.3322	0	0	0	18.3322
CON8	CON	Control	Huntreated	Cauntreated	219	13	15	0.06	15.5	89	10	44.17	194		0.67	22.4	41	4.5	1.34	1.09	0.99	0.89	0.93	0.78	0.88	1.09	0.98	0.88	0.45	14.941	2.43078	0	0	17.3718
HEM1	HEM	Haemin	Htreated	Cauntreated	199	13	15	0.06	11.5	86	1225	91.17	9813	35	0.49	78.4	298.6	7			2.09	0.71	2.09	1.1	0.77	1.26	1.33	0.66	0.48
HEM2	HEM	Haemin	Htreated	Cauntreated	203	11	12	0.06	14.5	82	594	59.21	4396	52.8	0.52	33.8	187.7	5.1			2.19	2.01	1.56		0.83	1.7		0.79	1.92
HEM3	HEM	Haemin	Htreated	Cauntreated	197	14	12	0.06	12.5	85	855	64.85	4864	51.9	0.64	70.1	192.3	3.9	0.79	0.98	1.33	1.16	2.95	0.42	1.09	0.65	0.22	0.76	0.66
HEM4	HEM	Haemin	Htreated	Cauntreated	184	9	11	0.06	11.5	81	613	71.15	8079	45.7	0.53	48.3	188.9	6.4	0.82	1.45	1.34	0.34	2.79	0.62	1.28	1.03	0.8	0.87	0.61
HEM5	HEM	Haemin	Htreated	Cauntreated	212	12	16	0.06	15	92	945	72.37	8377	72.4	0.61	32.7	101.8	7.7	0.48	0.86	0.77	0.24	0.58	1.6	1.24	0.6	0.56	0.27	1.24	107.443	25.3474	7.80032	2.66274	144.316
HEM6	HEM	Haemin	Htreated	Cauntreated	210	15	18	0.06	13.5	84	1540	98.68	10405	40	0.51	36.8	200.3	7.2	0.23	1.02	0.63	0.17	0.36	1.21	0.91	0.56	0.45	0.54	0.56	135.212	22.3817	8.62506	2.28132	168.5
HEM7	HEM	Haemin	Htreated	Cauntreated	215	16	18	0.05		96	833	105.18	8944	73.8	0.65	75.9	159.5	8.4	0.67	1.01	0.77	0.97	1.04	2.06	1.73	0.91	0.93	0.82	2.23	121.554	18.5865	7.7191	1.51463	149.374
HEM8	HEM	Haemin	Htreated	Cauntreated	212	17	19	0.05	15	95	974	100.56	11608		0.9	81.56	432.9	3.6	0.4	0.6	0.37	0.42	0.87	2.3	1.7	0.75	0.83	0.56	2.31	162.504	32.9913	10.9702	1.04452	207.511
HEM_Ca1	HEM_Ca	HaeminCalcium	Htreated	Catreated	160	4	9	0.04	12.5	86	0	45.92	3838		0.44	27.1	38.3	1.9	8.96	7.75	1.8	0.66	0.71	2.21	0.48	4.06	7.32	1.02	0.82
HEM_Ca2	HEM_Ca	HaeminCalcium	Htreated	Catreated	146	13	15	0.05	12.5	82	853	46.05	6219	60.1	0.41	22.85	43.6	1.7	2.21	1.86	1	0.89	0.39	0.72	0.64	2.04	2.84	1.24	0.98
HEM_Ca3	HEM_Ca	HaeminCalcium	Htreated	Catreated	158	9	15	0.04	13.5	85	400	27.26	2200	81.2	0.5	20.12	19.2	4.8	8.1	6.83	1.39	2.16	1.02	0.92	0.35	2.11	4.33	0.66	0.73
HEM_Ca4	HEM_Ca	HaeminCalcium	Htreated	Catreated	137	11	13	0.05	13	81	422	41.31	3203	46.4	0.46	53.3	195.7	4.8					0.11		1.17	2.11		1.3
HEM_Ca5	HEM_Ca	HaeminCalcium	Htreated	Catreated	189	12	17	0.05	15.5	80	1051	59.21	7694	47.3	0.55	30.7	27.1	5.1	1.64	1.94	1.61	1.82	1.35	0.17	0.34	0.54	0.45	0.33	0.35	45.7022	5.63572	2.16512	1.88019	58.9598
HEM_Ca6	HEM_Ca	HaeminCalcium	Htreated	Catreated	164	11	26	0.05	13	82	627	39.47	3164	56.7	0.48	59.1	39.1	4.6	2.18	2.77	2.52	0.85	0.77	0.38	0.64	1.06	1.18	0.99	0.74	54.7021	4.19838	1.75515	0	60.6556
HEM_Ca7	HEM_Ca	HaeminCalcium	Htreated	Catreated	137	13	24	0.04	12.5	83	0	44.17	4630	48.9	0.31	14.7	102.4	8.8					0.75		1.4	1.49		0.69		30.8685	0	0	1.57218	38.4758
HEM_Ca8	HEM_Ca	HaeminCalcium	Htreated	Catreated	159	14	16	0.04	15	92	535	48.87	6933		0.56	26.5	23.6	4.6	10.95	9.63	2.57	1.5	1.14	1.59	0.51	2.72	4.19	0.61	2.43	66.3683	6.15334	4.85015	0	84.8148
	In vivo study: FigS1
		Factors	Rats			Faecal & Urinary markers			Mucosal samples
Rats	Group	Diet	Body weight	Food intake	Water intake	Haem (uM)	TBARS (Eq.MDA)	DHN-MA (ng/24h)	MPO (U/g prot.)	IL-1B (pg/mg prot.)	IL-10 (pg/mg prot.)
CON-1	CON	Control	209	17	15	-0.3	11.8577	189	104.653	36.7295	80.2095
CON-2	CON	Control	192	16.5	21	1.81354	23.9812	68	142.721	40.4042	72.1833
CON-3	CON	Control	219	17	17		20.595	170	52.4382	36.2377	118.728
CON-4	CON	Control	187	12.5	15	2.75177	18.7353	138	71.3142	51.3084	100.168
CON-5	CON	Control	218	13.5	16	0.653312	28.7082	162	65.6461	34.3603	92.263
CON-6	CON	Control	181	10	12	3.99322	20.2341	168	53.2431	42.5196	111.887
CON-7	CON	Control	210	8.5	8	-12	41.19	216	102.65	47.1412	149.117
CON-8	CON	Control	200	17	6		20.9835	56	77.7308	41.1363	134.266
HEM-1	HEM	Haemin	165	9.5	12	332.959	96.11	2847	197.656	22.9783	70.3068
HEM-2	HEM	Haemin	176	13.5	16	488.943	71.9435	3672	175.543	56.6328	77.4846
HEM-3	HEM	Haemin	202	17	17	328.434	72.3946	4326	185.761	56.7111	43.4592
HEM-4	HEM	Haemin	179	17	23	330.51	55.5441	2275	79.6557	69.903	47.0209
HEM-5	HEM	Haemin	208	16.5	17	142.755	50.96	4144	91.2075	67.8904	65.5111
HEM-6	HEM	Haemin	178	15.5	16	161.622	56.7923	4560	202.938	95.7383	56.8123
HEM-7	HEM	Haemin	199	17	19	556.276	90.6787	3696	147.704	55.9044	83.5406
HEM-8	HEM	Haemin	180	15	16	148.114	52.4588	4925	106.694	62.9873	62.4697

## Sheet: Raw data Ex-vivo
Fig. 1d 1h										Fig. 2
Ex vivo study: gene expression from cultured cells treated with prepared faeces of rats										Ex vivo study: cultured cells treated with prepared faeces of rats
Faecal waters		IL6	TGFb	JAM-A	HO1	NQO1	xCT	GSTA4		Faecal waters		TEER (%)	DNA damages (%)	ROS (Fold induction)
CON	1	0.0652656	1.56621	2.29882	0.612307	0.0141084	0.0131578	0.00760097		Untreated	1	153.174	5.11	1
	2	0.0483969	1.65329	2.25236	0.505582	0.00585766	0.0105281	0.00997572			2	125.092	6.715	1
	3	0.0466041	1.23072	1.51776	0.504646	0.00565185	0.00620683	0.00748722			3		4.145	1
	4	0.0482367	1.05943	2.03874	0.523118		0.00517437	0.00692024		CON	1	136.207	4.1925	0.920887
Ca	1	0.19654	1.52646	1.66875	0.49283	0.00943366	0.00889405	0.00642825			2	202.643	5.515	1.13979
	2	0.112725	0.920858	1.37223	0.316744	0.00567867	0.00829971	0.00589745			3	104.076	3.905	1.00277
	3	0.474478	1.28203	2.72822	0.627529	0.0189841	0.0110169	0.00496615			4		9.15
	4	0.191723	1.46658	1.41139	0.597174	0.0113075	0.00728694	0.00641192		CON - ald.	1	177.666	2.63	0.799217
HEM	1	0.705246	1.9318	1.2435	4.20373	0.0555411	0.0926377	0.0119524			2	219.183	5.205	1.02326
	2	1.0012	1.68749	0.816996	3.47777	0.0448947	0.0650276	0.0136855			3	101.508	6.355	1.07606
	3	0.601988	2.15578	1.39854	6.4453	0.0337966	0.0635087	0.0128808			4		3
	4	0.304938	1.87143	1.26698	4.82954	0.103347	0.0859	0.0114644		HEM	1	47.5057	8.05167	1.81596
HEM-Ca	1	0.51685	1.43949	1.65721	1.34502	0.0275508	0.0171617	0.0140351			2	12.7719	14.49	1.84407
	2	0.344236	2.0413	2.22042	2.37606	0.0262048	0.0178363	0.00731613			3	32.4286	8.865	1.55789
	3	0.270315	1.81738	1.96021	1.28439	0.0108916	0.0154305	0.00651661			4		18.095
	4	0.190502	1.62612		1.49702	0.0217394	0.015929	0.00899009		HEM - ald.	1	170.069	3.55333	1.08133
Untreated	1	0.0427129	1.42445	2.60815	0.482356	0.0097634	0.00524084	0.00736236			2	199.45	6.765	0.914521
	2	0.0310573	1.16368	2.35761	0.305661	0.00800655	0.00456655	0.00854725			3	108.199	6.28	1.11905
	3	0.0387013	1.72304	2.1261	0.436661	0.00275741	0.0043819	0.00852111			4		4.775
	4	0.0403058	1.01409	1.88987	0.304423		0.00204858	0.00551375

## Sheet: Raw data RMN 
RMN_Data from rats of the study 2 (Fig. 3, 4 and supplementary data)
Variable	CON1	CON2	CON3	CON4	CON5	CON6	CON7	CON8	HEM1	HEM2	HEM3	HEM4	HEM5	HEM6	HEM7	HEM8	HEMCa1	HEMCa2	HEMCa3	HEMCa4	HEMCa5	HEMCa6	HEMCa7	HEMCa8	Ca1	Ca2	Ca3	Ca4	Ca5	Ca6	Ca7	Ca8
ba1	0.24254	1.011	0.031367	0.3823	0.13358	0.61197	0.23039	0.23858	0.019326	0.014942	0.013279	0.011118	0.0078318	0.01347	0.0050076	0.0016453	0.00034867	0.00060631	0.0084551	0.011342	0.012575	0.022942	0.0033909	0.0083744	0.7257	1.9934	2.4282	1.5357	0.45915	1.111	0.47058	1.1459
ba2	0.77285	0.25171	0.97874	0.67225	0.43646	0.72979	0.7605	1.4676	0.13174	0.22902	0.059061	0.069287	0.094337	0.095626	0.065141	0.07365	0.40389	0.23066	0.28833	0.37598	0.4593	0.45662	0.23885	0.58715	0.67659	0.55895	0.43595	0.70967	0.1548	0.21315	0.16864	0.20946
ba3	0.48999	0.33808	0.6063	0.56111	0.37385	0.57823	0.52279	0.63428	0.24832	0.37127	0.10844	0.11526	0.10543	0.20553	0.082919	0.076836	0.69298	0.4133	0.6274	0.71007	0.8764	0.57383	0.75573	1.1768	0.57976	0.58854	0.63795	0.46457	0.21228	0.58334	0.31254	0.47716
ba4	0.16098	0.10233	0.17241	0.13407	0.1317	0.17525	0.232	0.2954	0.091771	0.10766	0.069961	0.058794	0.045122	0.081157	0.016706	0.056929	0.063801	0.037681	0.04051	0.0090111	0.13762	0.09389	0.054724	0.093324	0.094183	0.58668	0.24291	0.16879	0.071194	0.17034	0.082307	0.23514
ba5	0.11777	0.057111	0.1148	0.10883	0.11779	0.087834	0.12256	0.28016	0.1106	0.18519	0.091237	0.054269	0.065849	0.11099	0.023918	0.096158	0.32205	0.25737	0.34927	0.58498	0.73994	0.16804	0.63876	0.93367	0.065234	0.10796	0.059123	0.037908	0.025425	0.074227	0.034552	0.051858
ba6	0.06408	0.047721	0.071635	0.037571	0.046753	0.072065	0.059062	0.10058	0.015831	0.0030112	0.015841	0.0094308	0.0057483	0.008927	0.0030343	0.01091	0.0073004	0.028303	0.026337	0.015689	0.041516	0.036516	0.028146	0.032002	0.12845	0.24107	0.14681	0.13322	0.061836	0.20148	0.064481	0.1615
ba7	0.1802	0.10356	0.27944	0.21179	0.13943	0.2138	0.31196	0.47926	0.052021	0.15876	0.034992	0.045851	0.051519	0.071275	0.052458	0.075519	0.25436	0.16352	0.19284	0.33635	0.38296	0.19524	0.21864	0.33671	0.13371	0.21276	0.14478	0.15815	0.080193	0.18009	0.084286	0.15117
ba8	0.10148	0.1484	0.12593	0.13606	0.046375	0.23686	0.18713	0.12914	0.047	0.21527	0.089008	0.081003	0.087114	0.084812	0.096061	0.12686	0.1466	0.083757	0.055257	0.10059	0.12207	0.060967	0.14159	0.1224	0.17436	0.35281	0.53621	0.735	0.14538	0.25252	0.16804	0.29844
caprylate	0.44677	0.6008	0.3861	0.40268	0.23186	0.35418	0.31276	0.35083	2.2756	3.9452	2.2973	3.0688	3.1243	2.3691	2.1653	2.107	3.5956	3.2316	2.6389	2.8926	3.4923	2.2061	2.2857	1.2238	0.40781	0.39718	0.59618	0.63383	0.21551	0.33205	0.26298	0.36506
butyrate	0.44447	0.56565	0.362	0.44656	0.25361	0.39423	0.43608	0.40953	2.8808	3.5417	2.3028	2.8388	2.5143	3.1262	3.5052	3.2823	1.8839	1.1392	2.2532	4.4854	1.3986	1.0198	1.1089	5.4634	0.38864	0.43658	0.65164	0.67084	0.81123	0.63417	0.46958	0.43636
leucine	0.77393	0.83116	0.76601	1.061	0.76371	0.75096	1.4965	0.92882	1.3513	1.4427	1.2219	1.4886	1.0472	1.2915	1.2812	1.3802	1.3916	1.0576	0.87517	1.4611	1.5641	1.7774	1.2076	1.0042	0.71576	0.9455	0.8391	0.69132	0.87976	1.3444	1.3803	0.66145
valine	0.39673	0.43134	0.42257	0.61876	0.46595	0.5329	1.1033	0.52092	1.1906	1.0426	0.91669	1.523	0.79698	1.125	0.96956	1.2848	1.1439	0.73285	0.62478	1.1591	1.0471	2.6893	0.95946	0.89174	0.67961	0.57021	0.58008	0.63788	0.77714	1.2819	1.2012	0.5156
isoleucine	0.16926	0.17535	0.17297	0.27601	0.29479	0.18644	0.55104	0.19876	0.45837	0.4385	0.40131	0.61431	0.36203	0.45365	0.35705	0.53571	0.43003	0.29522	0.22927	0.29994	0.38346	0.6866	0.33986	0.22456	0.21092	0.19557	0.16383	0.14958	0.32215	0.33093	0.61761	0.17228
propionate	1.8781	1.9791	1.5858	1.6544	0.38288	3.2982	2.4015	2.2004	4.6578	5.2958	5.2833	4.3271	5.1474	5.8851	5.9017	7.1979	2.5847	0.68422	2.4855	3.1685	1.8629	3.0382	1.852	1.9071	1.8293	0.68105	1.0756	1.32	1.0976	2.397	0.81173	0.94878
a_ketoisovalerate	0.15737	0.070805	0.18893	0.18789	0.084228	0.35703	0.35639	0.22984	0.20044	0.1785	0.097724	0.085853	0.061345	0.10905	0.11929	0.091678	0.16867	0.11691	0.20082	0.24385	0.20277	0.51338	0.2603	0.20584	0.28606	0.20524	0.19825	0.16625	0.39408	0.66712	0.34266	0.27692
ethanol	0.24723	0.23092	1.0194	1.3252	0.80154	4.1976	0.43915	1.9235	0.46684	0.61332	0.28845	0.92031	1.4402	1.7237	1.5567	0.90074	0.46005	0.13236	2.4999	1.6817	0.34532	2.2454	0.65142	2.4886	1.045	0.63928	2.0915	1.2816	2.8864	0.26463	4.8888	1.6815
lactate	0.50017	0.36409	0.57883	0.59918	0.47784	0.62277	0.53541	0.59935	2.9247	4.7252	2.8923	3.9265	3.88	2.9191	2.425	2.4134	4.264	3.8345	3.4906	5.4653	4.2092	3.1065	2.9355	3.1871	0.93561	0.78602	0.70943	0.73066	4.2348	1.1167	1.4093	0.78396
alanine	0.68067	0.51334	0.68905	0.99852	0.58662	1.7508	2.641	0.75725	1.5691	1.4376	1.4812	1.6625	0.92018	1.2215	1.2019	1.7995	1.2694	0.72166	0.79761	2.787	1.0669	1.1864	0.85448	1.6035	0.90955	0.55767	0.80748	0.84341	1.5462	2.387	2.2292	0.94401
acetate	9.832	9.3818	9.3237	10.922	3.8234	20.385	15.41	15.044	43.475	47.827	34.764	44.405	40.983	52.564	48.225	45.161	20.591	7.8768	19.393	30.075	21.485	16.963	16.793	25.794	15.538	10.796	12.873	12.535	23.553	12.279	18.671	11.521
N_acetylgroups	0.55497	0.72487	0.54688	0.51684	0.44494	0.69269	0.70745	0.66793	0.96014	1.5055	0.86771	0.92212	0.88175	0.81954	0.78752	0.97591	0.91061	0.46303	0.75265	1.2166	0.84638	0.60744	0.75497	0.69281	0.93165	0.86098	0.80716	1.1373	0.9768	1.0635	0.84708	0.81699
methionine	0.58151	0.57133	0.93666	1.1236	0.45398	0.91441	1.0604	0.66189	1.1234	1.0425	0.93107	0.76635	0.83302	0.77677	1.6707	1.019	1.1678	0.74292	0.6921	1.2354	1.1345	1.6176	0.99755	0.828	0.57361	0.60734	0.60759	0.54679	0.9915	1.0399	1.6408	1.0455
5_aminovalerate	0.17073	0.14672	0.14756	0.17989	0.088499	0.23044	0.26217	0.32346	0.7992	1.8093	1.4675	1.3647	1.3207	0.44632	1.1614	0.84776	1.0657	1.0482	0.75423	1.2183	0.40975	0.31614	0.38464	0.76372	0.16499	0.27059	0.20384	0.21354	0.13569	0.17306	0.085166	0.18242
glutamate	0.27584	0.28117	0.27582	0.38081	0.40023	0.38017	0.59279	0.3793	0.45172	0.47076	0.29208	0.29845	0.31752	0.38602	0.30173	0.31631	0.53656	0.28098	0.60286	0.96872	0.71511	0.62213	0.58764	0.56705	0.56343	0.30162	0.37568	0.43086	0.96578	0.59922	0.70866	0.34014
succinate	0.13876	0.16083	0.10141	0.1094	0.075904	0.06791	0.18436	0.055856	5.0017	5.8181	3.3794	6.6246	0.25825	3.5799	3.7936	1.0559	1.4076	0.34809	0.85408	2.2513	0.25083	1.1907	0.31217	2.0835	0.86956	0.95842	0.43568	0.57522	2.9671	0.32099	1.4981	0.2251
Dimethylamine	0.088014	0.074866	0.084881	0.11754	0.11431	0.17146	0.16506	0.095907	0.095427	0.093867	0.099733	0.07834	0.085706	0.068856	0.11277	0.1042	0.1487	0.090241	0.080868	0.1196	0.11352	0.16626	0.097985	0.094768	0.095167	0.076433	0.078733	0.1117	0.19968	0.17537	0.14169	0.1481
Trimethylamine	0.05556	0.048235	0.059997	0.041207	0.065685	0.10931	0.11527	0.1011	0.092674	0.082481	0.079461	0.11174	0.087651	0.14919	0.18922	0.20546	0.12356	0.057416	0.079619	0.16435	0.11066	0.10136	0.091914	0.075965	0.056712	0.045814	0.035021	0.048848	0.10965	0.078037	0.049164	0.055252
a_ketoglutarate	0.24352	0.24971	0.22568	0.32655	0.22416	0.27969	0.41819	0.43539	0.62777	1.5107	1.1127	1.1059	1.0552	0.40424	0.85795	0.67989	0.9331	0.87963	0.73238	1.0187	0.4679	0.39477	0.41472	0.64709	0.23729	0.27246	0.31585	0.30881	0.38098	0.37298	0.41821	0.25407
choline	0.69906	1.0454	0.77913	0.72097	0.26614	1.0711	0.67987	0.6322	0.22515	0.5403	0.34943	0.20795	0.20443	0.17074	0.57503	0.66129	0.38653	0.32187	0.40566	2.111	0.44611	0.53093	0.3434	1.2589	0.87701	0.8736	1.1342	1.0909	0.45379	0.86047	0.53089	2.2781
methanol	0.075579	0.09007	0.093768	0.048571	0.04729	0.14871	0.10672	0.13158	0.066093	0.17117	0.065953	0.036529	0.056327	0.044877	0.07577	0.060081	0.065082	0.050403	0.074377	0.075171	0.11425	0.057005	0.060784	0.04168	0.10608	0.079057	0.11897	0.1885	0.088835	0.11212	0.07636	0.060947
UK1	0.95813	0.55183	0.7988	0.58241	0.24071	1.0119	0.23794	0.60884	0.29606	0.35392	0.43518	0.093161	0.10127	0.3022	1.0898	0.63278	0.10118	0.14307	0.2321	1.1598	0.15073	0.30851	0.2295	0.34269	0.84945	0.42781	0.30828	0.19547	0.66575	0.62865	0.53108	0.70718
xylose1	0.069418	0.07157	0.059776	0.050897	0.046621	0.1282	0.10449	0.13755	0.081296	0.061861	0.058055	0.062488	0.052233	0.048712	0.065822	0.078483	0.028789	0.020379	0.030928	0.0017977	0.011891	0.02881	0.037837	0.013761	0.079871	0.0821	0.08316	0.11541	0.05971	0.089008	0.050589	0.082241
xylose2	0.17627	0.077319	0.097468	0.083751	0.022214	0.133	0.037012	0.056245	0.016999	0.033663	0.018566	0.007728	0.0037318	0.016048	0.053165	0.027734	0.001827	0.009258	0.013121	0.14393	0.01485	0.003787	0.018728	0.022336	0.11682	0.11638	0.063469	0.027602	0.12759	0.13194	0.073125	0.20247
beta-glucose	0.83093	0.48172	0.68607	0.53671	0.17057	0.96934	0.35897	0.54439	0.29932	0.7108	0.6688	0.35032	0.25822	0.39575	1.1475	0.71062	0.18162	0.1412	0.18113	1.3348	0.16847	0.23359	0.29156	0.27669	0.7095	0.42822	0.37832	0.11784	0.51618	0.79994	0.46986	0.67867
sucrose	1.9882	3.3661	2.6353	1.8663	0.41522	0.9257	0.33527	0.73367	0.1404	0.28439	0.51161	0.068337	0.030884	0.30965	4.7686	0.89335	0.53753	0.96609	0.94286	2.0482	0.40932	0.60757	0.89956	3.7391	3.263	2.0037	2.0826	0.78941	3.8342	5.8201	2.8043	5.3706
UK2	0.021867	0.036094	0.018632	0.022124	0.0046605	0.010832	0.006251	0.0072084	0.18673	0.17111	0.11103	0.17207	0.23007	0.17756	0.15936	0.11698	0.32468	0.34268	0.26628	0.3299	0.32234	0.24976	0.25789	0.17067	0.035401	0.04664	0.058061	0.059488	0.021334	0.048839	0.014349	0.04168
uridine	0.025719	0.05222	0.03135	0.025644	0.012358	0.015395	0.011188	0.020418	0.066368	0.040126	0.07672	0.10771	0.070422	0.063028	0.025871	0.055655	0.0063345	0.022746	0.016213	0.00031502	0.0049385	0.011716	0.0022646	0.014063	0.002567	0.0036776	0.0024043	0.011124	0.003611	0.0023063	0.008742	0.011006
UK3	0.00081665	0.0054337	0.00054162	0.0040309	0.0036086	0.0014149	0.00015871	0.00090244	0.0050792	0.00010248	0.0019435	0.00096362	0.0047702	0.0059974	0.00078149	0.00059889	0.052129	0.065429	0.054232	0.069198	0.028198	0.042445	0.04787	0.018882	0.0027235	0.0025872	0.0084686	0.0059534	0.00049337	0.0022844	0.0018543	0.00015783
UK4	0.0077776	0.0051258	2.0897e-05	0.00027575	0.002938	0.0074735	0.0039275	0.0028931	0.0096011	0.00019618	0.00020211	0.005844	0.001968	0.00914	0.0046169	0.0016256	0.040136	0.08553	0.067134	0.089892	0.022068	0.052682	0.062756	0.029642	0.0042906	0.0074861	0.0029572	0.01674	0.001512	0.014227	0.0066841	0.0098942
fumarate	0.018554	0.019845	0.0215	0.017269	0.01109	0.017044	0.013403	0.013832	0.058712	0.074309	0.041787	0.033235	0.010734	0.026274	0.020685	0.016202	0.018177	0.022291	0.028259	0.0065203	6.2777e-05	0.0041285	0.0084519	0.0033959	0.016792	0.024411	0.032266	0.022358	0.014444	0.025352	0.0085572	0.036846
4HPP	0.018411	0.025303	0.019675	0.022169	0.0142	0.017603	0.037532	0.01711	0.0045145	0.022082	0.0095451	0.01228	0.022147	0.0097172	0.0056118	0.0031891	0.043544	0.026772	0.055989	0.065455	0.036988	0.041358	0.048546	0.072921	0.019644	0.023038	0.028636	0.030393	0.028754	0.017142	0.019032	0.020458
tyrosine	0.12205	0.16476	0.11978	0.19618	0.10644	0.0982	0.24116	0.11673	0.19621	0.17966	0.19624	0.18123	0.15035	0.17407	0.20684	0.19937	0.23487	0.13501	0.13537	0.23116	0.26052	0.18817	0.18077	0.14489	0.082638	0.084468	0.11075	0.093753	0.10463	0.2148	0.21593	0.068451
phenylalanine	0.10429	0.13928	0.10773	0.16991	0.13059	0.093442	0.23315	0.11279	0.20102	0.16427	0.19352	0.18713	0.15026	0.1835	0.16391	0.19599	0.21433	0.14148	0.12785	0.17527	0.23637	0.19307	0.16432	0.1444	0.066387	0.075838	0.082071	0.06285	0.12939	0.16839	0.23838	0.061513
uracil	0.10348	0.10565	0.10349	0.070573	0.061278	0.10802	0.10921	0.099603	0.044681	0.010212	0.01498	0.035975	0.031836	0.039172	0.021673	0.028265	0.0386	0.021215	0.032964	0.030446	0.024238	0.032248	0.031343	0.012917	0.066887	0.028372	0.038047	0.027019	0.067469	0.041105	0.052324	0.02308
hypoxanthine	0.14347	0.1566	0.15874	0.12719	0.063708	0.11828	0.12452	0.12162	0.011114	0.012663	0.00039746	0.022942	0.018436	0.018559	0.014901	0.0079487	0.033776	0.025079	0.026556	0.042272	0.025732	0.042429	0.03435	0.020231	0.06065	0.072523	0.085878	0.064083	0.060821	0.10623	0.065324	0.05561
formate	0.014632	0.024216	0.020642	0.015726	0.0192	0.017402	0.034145	0.020076	0.0095255	0.0049777	0.034593	0.006338	0.0070669	0.0087896	0.011429	0.0031455	0.0053097	0.011914	0.0086753	0.024996	0.028455	0.014571	0.029519	0.021605	0.049806	0.063462	0.079692	0.048279	0.039612	0.056694	0.053218	0.091574

## Sheet: Raw data 16S OTU table 
OTU table (Fig. 5, 6, 7 & supplementary data)
#blast_taxonomy	blast_subject	blast_perc_identity	blast_perc_query_coverage	blast_evalue	blast_aln_length	seed_id	seed_sequence	observation_name	observation_sum	Ca1	Ca2	Ca3	Ca4	Ca5	Ca6	Ca7	Ca8	CON1	CON2	CON3	CON4	CON5	CON6	CON7	CON8	HEM1	HEM2	HEM3	HEM4	HEM5	HEM6	HEM7	HEM8	HEM_Ca1	HEM_Ca2	HEM_Ca3	HEM_Ca4	HEM_Ca5	HEM_Ca6	HEM_Ca7	HEM_Ca8
Bacteria;Bacteroidetes;Bacteroidia;Bacteroidales;Bacteroidaceae;Bacteroides;Bacteroides massiliensis	AY126616.1.1493	100.0	100.0	0.0	421	M02944:136:000000000-ATFBV:1:1101:15918:2341	TGAGGAATATTGGTCAATGGACGAGAGTCTGAACCAGCCAAGTAGCGTGAAGGATGAAGGTTCTATGGATTGTAAACTTCTTTTATACGGGAATAAACGGATCCACGTGTGGATTTTTGCATGTACCGTATGAATAAGGATCGGCTAACTCCGTGCCAGCAGCCGCGGTAATACGGAGGATCCGAGCGTTATCCGGATTTATTGGGTTTAAAGGGAGCGTAGATGGGTTGTTAAGTCAGTTGTGAAAGTTTGCGGCTCAACCGTAAAATTGCAATTGATACTGGCAGTCTTGAGTACAGTTGAGGTAGGCGGAATTCGTGGTGTAGCGGTGAAATGCTTAGATATCACGAAGAACTCCGATTGCGAAGGCAGCTTACTAACCTGTAACTGACATTGATG…	Cluster_1	173578	4829	2161	1480	1492	5284	5398	3787	3173	5244	3999	3260	2879	4807	4785	5294	4767	17694	12791	8576	8932	11925	15556	9516	12820	2533	969	2276	1149	3495	284	2233	190
Bacteria;Firmicutes;Clostridia;Clostridiales;Lachnospiraceae;unknown genus;unknown species	DQ905463.1.1453	100.0	100.0	0.0	401	M02944:136:000000000-ATFBV:1:1101:18666:8432	TGGGGAATATTGCACAATGGGGGAAACCCTGATGCAGCAACGCCGCGTGAGTGAAGAAGTATTTCGGTATGTAAAGCTCTATCAGCAGGGAAGAAAGTGACGGTACCTGACTAAGAAGCCCCGGCTAACTACGTGCCAGCAGCCGCGGTAATACGTAGGGGGCAAGCGTTATCCGGATTTACTGGGTGTAAAGGGAGCGTAGACGGCACAGCAAGTCTGAAGTGAAATCCCCGGGCTCAACCCGGGAACTGCTTTGGAAACTGTTGGGCTAGAGTGCTGGAGAGGCAAGCGGAATTCCTAGTGTAGCGGTGAAATGCGTAGATATTAGGAGGAACACCAGTGGCGAAGGCGGCTTGCTGGACAGTAACTGACGTTGAGGCTCGAAAGCGTGGGGAGCAA…	Cluster_10	28770	399	1103	780	27	486	699	80	0	853	1202	984	1	1306	1073	791	1127	3	1232	1182	1339	1133	1109	2476	49	2004	622	857	566	1202	1766	1082	1237
Bacteria;Bacteroidetes;Bacteroidia;Bacteroidales;Porphyromonadaceae;Butyricimonas;unknown species	AB264069.1.1447	100.0	100.0	0.0	420	M02944:136:000000000-ATFBV:1:1102:23319:7665	TGAGGAATATTGGTCAATGGGCGAGAGCCTGAACCAGCCAAGTCGCGTGAGGGAAGAATGGTCTATGGCCTGTAAACCTCTTTTGTCAGGGAAGAATAAGGATGACGAGTCATTCGATGCCAGTACTTGACGAATAAGCATCGGCTAACTCCGTGCCAGCAGCCGCGGTAATACGGGGGATGCGAGCGTTATCCGGATTTATTGGGTTTAAAGGGCGCGTAGGCGGGACGGCAAGTCAGCGGTAAAAGACTGCAGCTAAACTGTAGCACGCCGTTGAAACTGTTGACCTCGAGACGAGACGAGGGAGGCGGAACAAGTGAAGTAGCGGTGAAATGCATAGATATCACTTGGAACCCCGATAGCGAAGGCAGCTTCCCAGGCTCGTTCTGACGCTGATGC…	Cluster_100	1238	21	80	41	67	50	43	19	57	34	53	48	19	11	7	2	1	82	104	49	32	53	41	12	53	38	5	25	46	28	12	34	71
Bacteria;Proteobacteria;Alphaproteobacteria;Rhodospirillales;Rhodospirillaceae;Thalassospira;unknown species	AM238019.1.1432	99.5	100.0	0.0	400	M02944:136:000000000-ATFBV:1:1102:4391:9960	TGAGGAATATTGGGCAATGGAGGCAACTCTGACCCAGCCATGCCGCGTGAGTGAGAAGGTTTTCGAATTGTAAAGCTCTTTCGGGTGTGAAGATGATGACGGTAACACCAGAAGAAGCCCCGGCAAACTTCGTGCCAGCAGCCGCGGTAATACGAAGGGGGCGAGCGTTGTTCGGAATTACTGGGCGTAAAGGGTGTGTAGGCGGTTAAGTAAGATAGTGGTGAAATGCCGGGGCTCAACCTCGGAATTGCCATTATGACTATTTAGCTAGAATGATGCAGAGGATAGCGGAATACCCAGTGTAGAGGTGAAATTCGTAGATATTGGGTAGAACACCAGAGGCGAAGGCGGCTATCTGGGCATTGATTGACGCTGAGGCACGAAAGCATGGGGATCAAAC	Cluster_101	1222	44	15	33	12	12	43	15	15	82	193	87	27	64	185	42	94	16	65	80	11	7	28	3	40	2	0	0	4	1	0	2	0
Bacteria;Firmicutes;Clostridia;Clostridiales;Ruminococcaceae;unknown genus;unknown species	EU511841.1.1402	99.75	100.0	0.0	404	M02944:136:000000000-ATFBV:1:1101:17685:3355	TGGGGAATATTGGGCAATGGGCGCAAGCCTGACCCAGCAACGCCGCGTGAAGGAAGAAGGCTTTCGGGTTGTAAACTTCTTTTATCGGGGACGAAACAAATGACGGTACCTGATGAATAAGCCACGGCTAACTACGTGCCAGCAGCCGCGGTAATACGTAGGTGGCAAGCGTTATCCGGATTTACTGGGTGTAAAGGGCGTGTAGGCGGGACTGCAAGTCAGATGTGAAAATTATGGGCTCAACCCATAACCTGCATTTGAAACTGTAGTTCTTGAGTGATGGAGAGGCAGGCGGAATTCCGTGTGTAGCGGTGAAATGCGTAGATATACGGAGGAACACCAGTGGCGAAGGCGGCCTGCTGGACATTAACTGACGCTGAGGCGCGAAAGCGTGGGGAG…	Cluster_102	1210	6	77	19	50	31	70	7	97	65	192	133	46	0	43	29	37	17	39	26	1	6	0	22	7	3	0	0	3	0	182	2	0
Bacteria;Firmicutes;Clostridia;Clostridiales;Lachnospiraceae;Lachnospiraceae NK4A136 group;unknown species	FJ880752.1.1504	98.02	100.0	0.0	404	M02944:136:000000000-ATFBV:1:1112:6196:4056	TGGGGGATATTGGACAATGGGGGAAACCCTGATCCAGCGACGCCGCGTGAGTGAAGAAGTATCTCGGTATGTAAAGCTCTGTCAGCAGGGAAGAATTTATGACGGTACCTGACCAAGAAGCCCCGGCTAACTACGTGCCAGCAGCCGCGGTAATACGTAGGGGGCAAGCGTTATCCGGAATTACTGGGTGTAAAGGGAGCGTAGACGGTAGTGCAAGTCTGGAGTGAAAGGCGGGGGCCTAACCCCCGGACTGCTCTGGAAACTGTATAACTGGAGTGCAGGAGAGGTAAGCGGAATTCCTAGTGTAGCGGTGAAATGCGTAGATATTAGGAGGAACACCAGTGGCGAAGGCGGCTTACTGGACTGTAACTGACGTTGAGGCTCGAAAGCGTGGGGAGC…	Cluster_103	1251	99	34	172	16	1	16	4	9	25	744	1	0	46	60	14	1	0	0	2	0	0	0	0	0	0	5	0	0	2	0	0	0
Bacteria;Firmicutes;Clostridia;Clostridiales;Ruminococcaceae;Ruminiclostridium 9;unknown species	FJ879645.1.1491	100.0	100.0	0.0	404	M02944:136:000000000-ATFBV:1:1101:10432:21108	TGGGGAATATTGGGCAATGGGCGCAAGCCTGACCCAGCAACGCCGCGTGAAGGAAGAAGGCTTTCGGGTTGTAAACTTCTTTTCTCAGGGACGAAGCAAGTGACGGTACCTGAGGAATAAGCCACGGCTAACTACGTGCCAGCAGCCGCGGTAATACGTAGGTGGCAAGCGTTATCCGGATTTACTGGGTGTAAAGGGCGTGTAGGCGGGGAAGCAAGTCAGATGTGAAAACCACGGGCTCAACCTGTGGCCTGCATTTGAAACTGTTTTTCTTGAGTACTGGAGAGGCAGACGGAATTCCTAGTGTAGCGGTGAAATGCGTAGATATTAGGAGGAACACCAGTGGCGAAGGCGGTCTGCTGGACAGCAACTGACGCTGAGGCGCGAAAGCGTGGGGAG…	Cluster_104	1471	45	71	43	52	137	231	66	117	77	58	21	186	26	145	98	78	0	9	7	1	0	0	0	0	0	0	0	2	0	1	0	0
Bacteria;Bacteroidetes;Bacteroidia;Bacteroidales;Porphyromonadaceae;Odoribacter;unknown species	JQ084406.1.1485	100.0	100.0	0.0	420	M02944:136:000000000-ATFBV:1:2115:19816:10396	TGAGGAATATTGGTCAATGGCCGGAAGGCTGAACCAGCCAAGTCGCGTGAGGGACGACTGCCCTATGGGTTGTAAACCTCTTTTATAAGGGAAGAATAAATGCTACGTGTAGCATGATGCCTGTACCTTATGAATAAGCATCGGCTAACTCCGTGCCAGCAGCCGCGGTAATACGGAGGATGCGAGCGTTATCCGGATTTATTGGGTTTAAAGGGTGCGTAGGCGGTTTTTTAAGTTAGTGGTTAAACGTCGGGGCTTCACCTTGATTTGCCATTAATACTGTAAGACTCGAGTTCAGACGAGGTAGGCGGAATAAGTTAAGTAGCGGTGAAATGCTTAGATATAACTTAGAACTCCGATAGCGAAGGCAGCTTACCAGACTGCGACTGACGCTGAAGC…	Cluster_106	1141	59	53	120	229	51	64	70	62	13	43	0	0	0	84	0	2	2	160	106	3	0	0	2	4	1	0	0	12	0	1	0	0
Bacteria;Bacteroidetes;Bacteroidia;Bacteroidales;Bacteroidales S24-7 group;unknown genus;unknown species	EU504424.1.1412	99.76	100.0	0.0	421	M02944:136:000000000-ATFBV:1:2113:7224:7981	TGAGGAATATTGGTCAATGGGCGGAAGCCTGAACCAGCCAAGTCGCGTGAGGGAATAAGGCCCTACGGGTCGTAAACCTCTTTTGCCGGGGAGCAAGGGCCGGGACGAGTCCCGGTCCGGAGAGTACCCGGAGAAAAAGCATCGGCTAACTCCGTGCCAGCAGCCGCGGTAATACGGAGGATGCGAGCGTTATCCGGATTTATTGGGTTTAAAGGGTGCGTAGGCGGGCTTTTAAGTCAGCGGTAAAAATTCGGGGCTCAACCCCGTCCGGCCGTTGAAACTGGGGGCCTTGAGTGGGCGAGAAGAAGGCGGAATGCGTGGTGTAGCGGTGAAATGCATAGATATCACGCAGAACCCCGATTGCGAAGGCAGCCTTCCGGCGCCCTACTGACGCTGAGG…	Cluster_107	1131	13	33	29	17	17	14	15	51	149	217	137	49	28	67	58	181	1	6	12	2	13	5	13	3	0	0	0	0	0	0	1	0
Bacteria;Firmicutes;Clostridia;Clostridiales;Ruminococcaceae;Anaerotruncus;unknown species	FJ510562.1.1362	100.0	100.0	0.0	401	M02944:136:000000000-ATFBV:1:2115:22059:24699	TGGGGAATATTGCACAATGGGGGGAACCCTGATGCAGCGACGCCGCGTGAGGGAAGAAGGTTTTCGGATTGTAAACCTCTGTCCTTGGTGACGATAATGACGGTAGCCAAGGAGGAAGCCACGGCTAACTACGTGCCAGCAGCCGCGGTAATACGTAGGTGGCAAGCGTTGTCCGGAATTACTGGGTGTAAAGGGAGCGTAGGCGGGAAGACAAGTTGGGAGTGAAATGTATGGGCTTAACCCATAAACTGCTTTCAAAACTGTTTTTCTTGAGTGAAGTAGAGGCAGGCGGAATTCCTAGTGTAGCGGTGAAATGCGTAAATATTAGGAGGAACACCAGTGGCGAAGGCGGCCTGCTGGGCTTTAACTGACGCTGAGGCTCGAAAGCGTGGGTAGCAA…	Cluster_109	1020	33	44	43	31	42	50	14	34	66	91	112	79	69	100	41	48	0	4	3	0	0	0	0	0	11	3	0	47	13	14	7	21
Bacteria;Proteobacteria;Deltaproteobacteria;Desulfovibrionales;Desulfovibrionaceae;Bilophila;Bilophila wadsworthia	L35148.1.1414	100.0	100.0	0.0	427	M02944:136:000000000-ATFBV:1:1101:12202:7499	TGGGGAATATTGCGCAATGGGCGAAAGCCTGACGCAGCGACGCCGCGTGAGGGATGAAGGTTCTCGGATCGTAAACCTCTGTCAGGGGGGAAGAAACCCCCTCGTGTGAATAATGCGAGGGCTTGACGGTACCCCCAAAGGAAGCACCGGCTAACTCCGTGCCAGCAGCCGCGGTAATACGGAGGGTGCAAGCGTTAATCGGAATCACTGGGCGTAAAGCGCACGTAGGCGGCTTGGTAAGTCAGGGGTGAAATCCCACAGCCCAACTGTGGAACTGCCTTTGATACTGCCAGGCTTGAGTACCGGAGAGGGTGGCGGAATTCCAGGTGTAGGAGTGAAATCCGTAGATATCTGGAGGAACACCGGTGGCGAAGGCGGCCACCTGGACGGTAACTGACG…	Cluster_11	27773	956	1234	776	1051	914	826	880	975	748	851	507	803	1486	1235	1243	1189	995	1116	508	588	867	684	580	1083	1211	266	445	460	1211	687	611	787
Bacteria;Firmicutes;Bacilli;Lactobacillales;Enterococcaceae;Enterococcus;Enterococcus gallinarum	KC699225.1.1428	100.0	100.0	0.0	427	M02944:136:000000000-ATFBV:1:2112:14207:18341	TAGGGAATCTTCGGCAATGGACGAAAGTCTGACCGAGCAACGCCGCGTGAGTGAAGAAGGTTTTCGGATCGTAAAACTCTGTTGTTAGAGAAGAACAAGGATGAGAGTAGAACGTTCATCCCTTGACGGTATCTAACCAGAAAGCCACGGCTAACTACGTGCCAGCAGCCGCGGTAATACGTAGGTGGCAAGCGTTGTCCGGATTTATTGGGCGTAAAGCGAGCGCAGGCGGTTTCTTAAGTCTGATGTGAAAGCCCCCGGCTCAACCGGGGAGGGTCATTGGAAACTGGGAGACTTGAGTGCAGAAGAGGAGAGTGGAATTCCATGTGTAGCGGTGAAATGCGTAGATATATGGAGGAACACCAGTGGCGAAGGCGGCTCTCTGGTCTGTAACTGACG…	Cluster_111	1078	5	9	19	41	413	50	95	16	1	8	2	2	25	4	4	1	9	5	3	0	6	11	9	1	51	78	2	3	11	37	23	134
Bacteria;Firmicutes;Clostridia;Clostridiales;Ruminococcaceae;Ruminococcus 1;unknown species	EU622767.1.1466	99.75	100.0	0.0	401	M02944:136:000000000-ATFBV:1:2115:12873:12391	TGGGGAATATTGCACAATGGGGGAAACCCTGATGCAGCGATGCCGCGTGGAGGAAGAAGGTTTTCGGATTGTAAACTCCTGTCTTAAGGGACGATAATGACGGTACCTTAGGAGGAAGCTCCGGCTAACTACGTGCCAGCAGCCGCGGTAATACGTAGGGAGCGAGCGTTGTCCGGAATTACTGGGTGTAAAGGGAGCGTAGGCGGGATCGCAAGTCAGATGTGAAAACTATGGGCTTAACCCATAGACTGCATTTGAAACTGCGGTTCTTGAGTGAAGTAGAGGTAAGCGGAATTCCTAGTGTAGCGGTGAAATGCGTAGATATTAGGAGGAACATCGGTGGCGAAGGCGGCTTACTGGGCTTTTACTGACGCTGAGGCTCGAAAGCGTGGGGAGCAA…	Cluster_112	946	99	33	167	88	132	87	98	223	0	0	0	0	0	0	0	0	0	0	0	1	0	0	3	0	3	5	0	7	0	0	0	0
Bacteria;Firmicutes;Clostridia;Clostridiales;Lachnospiraceae;Blautia;unknown species	HM845409.1.1351	100.0	100.0	0.0	401	M02944:136:000000000-ATFBV:1:1102:7779:10830	TGGGGGATATTGCACAATGGGGGGAACCCTGATGCAGCGACGCCGCGTGGGTGAAGAAGCGCCTCGGCGCGTAAAGCCCTGTCAGCAGGGAAGAAAATGACGGTACCTGAAGAAGAAGCCCCGGCTAACTACGTGCCAGCAGCCGCGGTAATACGTAGGGGGCAAGCGTTATCCGGATTTACTGGGTGTAAAGGGGGCGCAGACGGCGATGCAAGCCAGGAGTGAAAGCCCGGGGCCCAACCCCGGGACTGCTCTTGGAACTGCGTGGCTGGAGTGCAGGAGGGGCAGGCGGAATTCCTGGTGTAGCGGTGAAATGCGTAGATATCAGGAGGAACACCGGTGGCGAAGGCGGCCTGCTGGACTGCAACTGACGTTGAGGCCCGAAAGCGTGGGGAGCAA…	Cluster_113	968	0	103	841	0	0	0	0	0	0	0	0	0	0	0	0	0	0	0	6	0	0	0	0	0	5	12	0	0	0	1	0	0
Bacteria;Firmicutes;Clostridia;Clostridiales;Lachnospiraceae;[Eubacterium] oxidoreducens group;unknown species	EU774640.1.1390	100.0	100.0	0.0	404	M02944:136:000000000-ATFBV:1:2114:23413:20349	TGGGGAATATTGGGCAATGGGGGAAACCCTGACCCAGCAACGCCGCGTGAAGGAAGAAGGCTTTCGGGTTGTAAACTTCTTTTACCAGGGACGAAGGACGTGACGGTACCTGGAGAAAAAGCAACGGCTAACTACGTGCCAGCAGCCGCGGTAATACGTAGGTTGCAAGCGTTGTCCGGATTTACTGGGTGTAAAGGGCGTGTAGGCGGAGGTGCAAGTTGGGAGTGAAATCTATGGGCTTAACCCATAAACTGCTCTCAAAACTGTGCCCCTTGAGTATCGGAGAGGCAAGCGGAATTCCTAGTGTAGCGGTGAAATGCGTAGATATTAGGAGGAACACCAGTGGCGAAGGCGGCTTGCTGGACGACAACTGACGCTGAGGCGCGAAAGCGTGGGGAG…	Cluster_114	976	1	857	1	1	0	0	9	0	7	88	0	0	0	0	0	0	0	0	9	0	0	0	0	0	0	0	0	1	0	2	0	0
Bacteria;Firmicutes;Clostridia;Clostridiales;Lachnospiraceae;Tyzzerella;unknown species	FJ880943.1.1494	99.75	100.0	0.0	404	M02944:136:000000000-ATFBV:1:2108:20159:12960	TGGGGAATATTGCACAATGGGCGAAAGCCTGATGCAGCAACGCCGCGTGAAGGAAGAAGGGTTTCGGCTCGTAAACTTCTATCAACAGGGACGAAGGAAGTGACGGTACCTGAATAAGAAGCCCCGGCTAACTACGTGCCAGCAGCCGCGGTAATACGTAGGGGGCAAGCGTTATCCGGAATTACTGGGTGTAAAGGGTGAGTAGGCGGCATGGTAAGCCAGATGTGAAAGCCTTGGGCTTAACCCGAGGATTGCATTTGGAACTATCAAGCTAGAGTGCAGGAGAGGAAAGCGGAATTCCTAGTGTAGCGGTGAAATGCGTAGATATTAGGAAGAACACCAGTGGCGAAGGCGGCTTTCTGGACTGAAACTGACGCTGAGGCACGAAAGCGTGGGGAG…	Cluster_115	961	30	87	73	113	42	35	102	28	11	25	5	9	37	30	30	38	26	89	51	10	16	51	12	5	0	1	0	1	0	4	0	0
Bacteria;Firmicutes;Clostridia;Clostridiales;Lachnospiraceae;Roseburia;unknown species	AB627599.1.1525	100.0	100.0	0.0	401	M02944:136:000000000-ATFBV:1:1102:2563:15542	TGGGGAATATTGCACAATGGGGGAAACCCTGATGCAGCGACGCCGCGTGAGCGAAGAAGTATTTCGGTATGTAAAGCTCTATCAGCAGGGAAGAAAGTGACGGTACCTGAGTAAGAAGCTCCGGCTAAATACGTGCCAGCAGCCGCGGTAATACGTATGGAGCAAGCGTTATCCGGATTTACTGGGTGTAAAGGGAGCGCAGGCGGCCCGCCAAGTCTGATGTGAAATACCGGGGCTCAACCCCGGGGCTGCATTGGAAACTGGCAGGCTGGAGTGTCGGAGAGGCAGGCGGAATTCCTAGTGTAGCGGTGAAATGCGTAGATATTAGGAGGAACACCAGTGGCGAAGGCGGCCTGCTGGACGATGACTGACGCTGAGGCTCGAAAGCGTGGGGAGCAA…	Cluster_116	1293	3	63	21	0	0	0	1	337	109	84	258	50	3	169	0	174	0	2	3	1	1	0	0	0	1	3	2	0	0	0	8	0
Bacteria;Actinobacteria;Coriobacteriia;Coriobacteriales;Coriobacteriaceae;Enterorhabdus;unknown species	EF098493.1.1373	100.0	100.0	0.0	401	M02944:136:000000000-ATFBV:1:1112:15489:8795	TGGGGAATTTTGCGCAATGGGGGAAACCCTGACGCAGCAACGCCGCGTGCGGGACGAAGGCCCTCGGGTTGTAAACCGCTTTCAGCAGGGAAGATCCAAGACGGTACCTGCAGAAGAAGCTCCGGCTAACTACGTGCCAGCAGCCGCGGTAATACGTAGGGGGCGAGCGTTATCCGGATTCATTGGGCGTAAAGCGCGCGTAGGCGGCCGCCTAAGCGGGACCTCTAACCCCGGGGCTCAACCCCGGGCCGGGTCCCGGACTGGGCGGCTCGAGTGCGGTAGAGGAGAGCGGAATTCCCGGTGTAGCGGTGGAATGCGCAGATATCGGGAAGAACACCGATGGCGAAGGCAGCTCTCTGGGCCGTCACTGACGCTGAGGCGCGAAAGCTGGGGGAGCGA…	Cluster_117	930	4	0	6	3	0	1	1	0	1	32	7	14	0	1	8	1	1	7	10	3	4	28	21	24	54	174	35	12	151	192	97	38
Bacteria;Firmicutes;Clostridia;Clostridiales;Lachnospiraceae;Lactonifactor;unknown species	DQ795462.1.1393	100.0	100.0	0.0	401	M02944:136:000000000-ATFBV:1:2105:26912:20557	TGGGGAATATTGCACAATGGGGGAAACCCTGATGCAGCGACGCCGCGTGAAGGAAGAAGTATTTCGGTATGTAAACTTCTATCAGCAGGGAAGAAAATGACGGTACCTGACTAAGAAGCCCCGGCTAATTACGTGCCAGCAGCCGCGGTAATACGTAAGGGGCAAGCGTTATCCGGATTTACTGGGTGTAAAGGGAGCGTAGACGGCAGTGCAAGTCTGATGTGAAAGCCCGGGGCTCAACCCCGGGACTGCATTGGAAACTGTGCAGCTAGAGTGTCGGAGAGGTAAGTGGAATTCCTAGTGTAGCGGTGAAATGCGTAGATATTAGGAGGAACACCAGTGGCGAAGGCGGCTTACTGGACGATAACTGACGTTGAGGCTCGAAAGCGTGGGGAGCAA…	Cluster_118	975	1	4	5	16	3	13	12	62	4	1	0	1	7	4	2	1	5	1	5	10	2	8	89	14	19	35	37	13	18	259	51	273
Bacteria;Firmicutes;Clostridia;Clostridiales;Ruminococcaceae;unknown genus;unknown species	DQ804487.1.1397	100.0	100.0	0.0	401	M02944:136:000000000-ATFBV:1:2104:11687:19233	TGGGGAATATTGCACAATGGAGGAAACTCTGATGCAGCGACGCCGCGTGAGGGAAGAAGGTCTTCGGATTGTAAACCTCTGTTGTCAGGGACGATAATGACGGTACCTGACGAGGAAGCCACGGCTAACTACGTGCCAGCAGCCGCGGTAAAACGTAGGTGGCAAGCGTTGTCCGGAATTACTGGGTGTAAAGGGAGCGCAGGCGGGAGAGCAAGTTGGAAGTGAAATCTGTGGGCTCAACTCACAAATTGCTTTCAAAACTGTTTTTCTTGAGTGGTGTAGAGGTAGGCGGAATTCCCGGTGTAGCGGTGGAATGCGTAGATATCGGGAGGAACACCAGTGGCGAAGGCGGCCTACTGGGCACTAACTGACGCTGAGGCTCGAAAGCATGGGTAGCAA…	Cluster_119	891	0	0	3	0	0	0	0	0	0	0	0	0	33	0	13	0	0	0	31	0	0	3	0	11	0	0	421	0	0	0	375	1
Bacteria;Bacteroidetes;Bacteroidia;Bacteroidales;Bacteroidales S24-7 group;unknown genus;unknown species	HW066462.1.1498	98.81	100.0	0.0	421	M02944:136:000000000-ATFBV:1:1101:6355:11738	TGAGGAATATTGGTCAATGGGCGGAAGCCTGAACCAGCCAAGTCGCGTGAGGGAAGAAGGCCCTGCGGGTCGCAGACCTCTTTGGACGGGGAGCAAGGTCGCGGACGTGTCCGCGGAAGGAGAGTACCCGTAGAACAAGCATCGGCTAACTCCGTGCCAGCAGCCGCGGTAATACGGAGGATGCGAGCGTTATCCGGATTTATTGGGTTTAAAGGGTGCGCAGGCGGCACGGCAAGCCGGCGGTCAAATCGCGGGGCTCAACCCCGCCCAGCCGTCGGAACTGCCGGGCTAGAGTGGGCGAGAAGTGCGCGGAATGCGTGGTGTAGCGGTGAAATGCATAGATATCACGCAGAACTCCGATTGCGAAGGCAGCGCACCGGCGCCCGACTGACGCTCAGG…	Cluster_12	36975	1528	1085	1217	1549	188	1278	593	946	832	2164	1201	1186	522	1171	1643	895	1158	764	338	585	431	1034	1412	709	1610	851	1354	1431	3388	1275	360	2277
Bacteria;Firmicutes;Clostridia;Clostridiales;Lachnospiraceae;Lachnoclostridium;unknown species	FJ504800.1.1377	100.0	100.0	0.0	401	M02944:136:000000000-ATFBV:1:2109:24358:22640	TGGGGAATATTGCACAATGGGCGGAAGCCTGATGCAGCGACGCCGCGTGAGTGAAGAAGTATCTCGGTATGTAAAGCTCTATCAGCAGGGAAGAAAATGACGGTACCTGACTAAGAAGCCCCGGCTAACTACGTGCCAGCAGCCGCGGTAATACGTAGGGGGCAAGCGTTATCCGGATTTACTGGGTGTAAAGGGAGCGTAGACGGCGACGCAAGTCTGGAGTGAAAGCCCGGGGCCCAACCCCGGGACTGCTTTGGAAACTGTGCTGCTGGAGTGCAGGAGAGGTAAGTGGAATTCCTAGTGTAGCGGTGAAATGCGTAGATATTAGGAGGAACACCAGTGGCGAAGGCGGCTTACTGGACTGTAACTGACGTTGAGGCTCGAAAGCGTGGGGAGCAA…	Cluster_120	1957	4	4	1	1	0	7	3	0	14	1	10	10	35	4	18	35	52	51	37	155	0	259	141	140	195	247	77	46	106	78	118	108
Bacteria;Firmicutes;Clostridia;Clostridiales;Lachnospiraceae;Hungatella;[Clostridium] hathewayi	AY552788.1.1493	100.0	100.0	0.0	401	M02944:136:000000000-ATFBV:1:2111:25838:9579	TGGGGAATATTGGACAATGGGCGAAAGCCTGATCCAGCGACGCCGCGTGAGTGAAGAAGTATTTCGGTATGTAAAGCTCTATCAGCAGGGAAGAAAATGACGGTACCTGACTAAGAAGCCCCGGCTAACTACGTGCCAGCAGCCGCGGTAATACGTAGGGGGCAAGCGTTATCCGGATTTACTGGGTGTAAAGGGAGCGTAGACGGTTAAGCAAGTCTGAAGTGAAAGCCCGGGGCTCAACCCCGGTACTGCTTTGGAAACTGTTTGACTTGAGTGCAGGAGAGGTAAGTGGAATTCCTAGTGTAGCGGTGAAATGCGTAGATATTAGGAGGAACACCAGTGGCGAAGGCGGCTTACTGGACTGTAACTGACGTTGAGGCTCGAAAGCGTGGGGAGCAA…	Cluster_121	911	16	0	12	0	0	0	0	0	0	0	0	18	28	0	1	1	0	139	1	0	0	689	3	0	1	1	1	0	0	0	0	0
Bacteria;Firmicutes;Clostridia;Clostridiales;Ruminococcaceae;Ruminococcaceae UCG-014;unknown species	FJ677339.1.1380	99.0	100.0	0.0	402	M02944:136:000000000-ATFBV:1:1101:7204:12419	TCGGGAATATTGCGCAATGGAGGAAACTCTGACGCAGTGACGCCGCGTGCAGGAAGAAGGTTTTCGGATTGTAAACTGCTTTAGACAGGGAAGAAAAAAGACAGTACCTGTAGAATAAGCTCCGGCTAACTACGTGCCAGCAGCCGCGGTAATACGTAGGGAGCAAGCGTTATCCGGATTTATTGGGTGTAAAGGGTGCGTAGACGGGAAAACAAGTTAGTTGTGAAATCCCTCGGCTTAACTGAGGAACTGCAACTAAAACTATTTTTCTTGAGTGTTGGAGAGGAAAGTGGAATTCCTAGTGTAGCGGTGAAATGCGTAGATATTAGGAGGAACACCAGTGGCGAAGGCGACTTTCTGGACAATAACTGACGTTGAGGCACGAAAGTGTGGGGAGCA…	Cluster_122	848	1	115	0	0	1	18	1	634	0	72	0	0	0	0	0	0	0	0	0	5	0	0	0	0	0	0	0	0	0	1	0	0
Bacteria;Firmicutes;Clostridia;Clostridiales;Lachnospiraceae;Coprococcus 1;unknown species	HM840858.1.1355	100.0	100.0	0.0	401	M02944:136:000000000-ATFBV:1:2114:23712:23384	TGGGGAATATTGCACAATGGGGGAAACCCTGATGCAGCGACGCCGCGTGAAGGAAGAAGTATTTCGGTATGTAAACTTCTATCAGCAGGGAAGAAAATGACGGTACCTGACTAAGAAGCCCCGGCTAACTACGTGCCAGCAGCCGCGGTAATACGTAGGGGGCAAGCGTTATCCGGATTTACTGGGTGTAAAGGGAGCGTAGGCGGCGATGCAAGTCAGAAGTGAAAGCCCGGGGCTCAACTCCGGGACTGCTTTTGAAACTGTGTTGCTAGATTGCAGGAGAGGTAAGTGGAATTCCTAGTGTAGCGGTGAAATGCGTAGATATTAGGAGGAACACCAGTGGCGAAGGCGGCTTACTGGACTGTAAATGACGCTGAGGCTCGAAAGCGTGGGGAGCAA…	Cluster_123	939	29	67	27	39	34	85	30	27	32	27	35	29	48	79	34	35	43	50	81	10	20	27	7	25	0	1	1	2	7	4	0	4
Bacteria;Bacteroidetes;Bacteroidia;Bacteroidales;Rikenellaceae;Alistipes;unknown species	AB702766.1.1491	100.0	100.0	0.0	421	M02944:136:000000000-ATFBV:1:1116:27474:17519	TGAGGAATATTGGTCAATGGACGGAAGTCTGAACCAGCCATGCCGCGTGCAGGAAGACGGCTCTATGAGTTGTAAACTGCTTTTGTACAAGGGTAAACCTGAATACGTGTATTCAGCTGAAAGTACTGTACGAATAAGGATCGGCTAACTCCGTGCCAGCAGCCGCGGTAATACGGAGGATCCAAGCGTTATCCGGATTTATTGGGTTTAAAGGGTGCGTAGGCGGATTGATAAGTTAGAGGTGAAATGTCCGAGCTCAACTCGGGAACTGCCTCTAATACTGTTGATCTAGAGAGTAGATGCGGTAGGCGGAATGTATGGTGTAGCGGTGAAATGCTTAGAGATCATACAGAACACCGATTGCGAAGGCAGCTTACCAATCTATATCTGACGTTGAGG…	Cluster_124	849	127	14	66	98	223	72	125	79	5	1	0	1	10	4	0	7	1	0	5	0	2	3	2	0	0	1	0	2	0	1	0	0
Bacteria;Firmicutes;Bacilli;Lactobacillales;Streptococcaceae;Streptococcus;Streptococcus sp.	HM776056.1.1437	99.77	100.0	0.0	426	M02944:136:000000000-ATFBV:1:2103:24280:19008	TAGGGAATCTTCGGCAATGGGGGCAACCCTGACCGAGCAACGCCGCGTGAGTGAAGAAGGTTTTCGGATCGTAAAGCTCTGTTGTAAGAGAAGAACGGGTATGAGAGTGGAAAGTTCATACTGTGACGGTATCTTACCAGAAAGGGACGGCTAACTACGTGCCAGCAGCCGCGGTAATACGTAGGTCCCGAGCGTTATCCGGATTTATTGGGCGTAAAGCGAGCGCAGGCGGTTAGATAAGTCTGAAGTTAAAGGCTGTGGCTTAACCATAGTATGCTTTGGAAACTGTTTGACTTGAGTGCAGAAGGGGAGAGTGGAATTCCATGTGTAGCGGTGGAATGCGTAGATATATGGAGGAACACCGGTGGCGAAAGCGGCTCTCTGGTCTGTAACTGACGC…	Cluster_126	1512	30	76	118	97	52	94	50	125	9	57	11	3	1	3	3	0	13	7	12	5	6	8	31	11	70	223	69	20	64	167	24	53
Bacteria;Firmicutes;Clostridia;Clostridiales;Ruminococcaceae;Ruminococcaceae UCG-004;unknown species	DQ809323.1.1401	100.0	100.0	0.0	404	M02944:136:000000000-ATFBV:1:1101:19957:17521	TGGGGAATATTGGGCAATGGGCGCAAGCCTGACCCAGCAACGCCGCGTGAAGGAAGAAGGCTTTCGGGTTGTAAACTTCTTTTATGAGGGACGAAGGAAGTGACGGTACCTCATGAATAAGCTCCGGCTAACTACGTGCCAGCAGCCGCGGTAATACGTAGGGAGCGAGCGTTATCCGGATTTACTGGGTGTAAAGGGCGTGTAGGCGGGGAAGCAAGTCAGATGTGAAAACCAGTGGCTCAACCACTGGCCTGCATTTGAAACTGTTTTTCTTGAGTGATGGAGAGGCAGGCGGAATTCCGTGTGTAGCGGTGAAATGCGTAGATATACGGAGGAACACCAGTGGCGAAGGCGGCCTGCTGGACATTAACTGACGCTGAGGCGCGAAAGCGTGGGGAG…	Cluster_127	836	59	0	115	7	0	0	88	0	0	1	0	0	216	0	0	0	0	0	10	0	0	10	1	1	0	3	0	0	207	0	118	0
Bacteria;Firmicutes;Clostridia;Clostridiales;Lachnospiraceae;unknown genus;unknown species	DQ815902.1.1449	99.5	100.0	0.0	404	M02944:136:000000000-ATFBV:1:1101:9656:6949	TGGGGAATATTGCACAATGGGCGAAAGCCTGATGCAGCAACGCCGCGTGAAGGAAGACGGTTTTCGGATTGTAAACTTCTATCAATAGGGAAGAAAGAAATGACGGTACCTAAATAAGAAGCCCCGGCTAACTACGTGCCAGCAGCCGCGGTAATACGTAGGGGGCAAGCGTTATCCGGAATTACTGGGTGTAAAGGGAGAGTAGGCGGCAAGGTAAGCGATATGTGAAAGCCTCAGGCTTAACCTAAGGATTGCATAACGAACTATCTAGCTAGAGTACAGGAGAGGAAAGCGGAATTCCTAGTGTAGCGGTGAAATGCGTAGATATTAGGAAGAACACCAGTGGCGAAGGCGGCTTTCTGGACTGAAACTGACGCTGAGGCTCGAAAGCGTGGGGAG…	Cluster_129	2132	60	80	80	75	122	183	396	103	217	165	93	77	127	51	79	150	5	15	22	2	3	14	0	6	1	0	0	2	0	4	0	0
Bacteria;Firmicutes;Clostridia;Clostridiales;Lachnospiraceae;Blautia;unknown species	HM124291.1.1491	99.75	100.0	0.0	401	M02944:136:000000000-ATFBV:1:1116:6312:18788	TAGGGAATATTGCACAATGGGGGAAACCCTGATGCAGCGACGCCGCGTGAAGGAAGAAGTATCTCGGTATGTAAACTTCTATCAGCAGGGAAGACAATGACGGTACCTGACTAAGAAGCCCCGGCTAACTACGTGCCAGCAGCCGCGGTAATACGTAGGGGGCAAGCGTTATCCGGATTTACTGGGTGTAAAGGGAGCGTAGACGGATCTGCAAGTCTGGAGTGAAAGCCCGGGGCTCAACCCCGGGACTGCTTTGGAAACTGTGGATCTAGAGTGCCGGAGAGGTAAGCGGAATTCCTAGTGTAGCGGTGAAATGCGTAGATATTAGGAGGAACACCAGTGGCGAAGGCGGCTTACTGGACGGTAACTGACGTTGAGGCTCGAAAGCGTGGGGAGCAA…	Cluster_13	17204	381	0	142	10	2	1300	0	0	0	6	475	0	706	357	393	0	1	1046	457	0	0	1280	13	18	2	7	3249	2908	1647	1	2803	0
Bacteria;Firmicutes;Clostridia;Clostridiales;Lachnospiraceae;Lachnospiraceae NK4A136 group;unknown species	HM124058.1.1495	100.0	100.0	0.0	401	M02944:136:000000000-ATFBV:1:1101:21332:12680	TGGGGAATATTGCACAATGGGGGAAACCCTGATGCAGCGACGCCGCGTGAGTGAAGAAGTATTTCGGTATGTAAAGCTCTATCAGCAGGGAAGATGATGACGGTACCTGAGTAAGAAGCCCCGGCTAACTACGTGCCAGCAGCCGCGGTAATACGTAGGGGGCAAGCGTTATCCGGATTTACTGGGTGTAAAGGGAGCGTAGACGGCATGGCAAGTCTGAAGTGAAAGCCCGGGGCTCAACCGCGGGACTGCTTTGGAAACTGTTAAGCTGGAGTGCAGGAGAGGTAAGTGGAATTCCTAGTGTAGCGGTGAAATGCGTAGATATTAGGAGGAACACCAGTGGCGAAGGCGGCTTACTGGACTGTAACTGACGTTGAGGCTCGAAAGCGTGGGGAGCAA…	Cluster_131	817	226	40	24	124	7	31	189	169	0	2	0	0	0	0	0	0	0	0	0	0	0	0	0	0	0	0	0	4	1	0	0	0
Bacteria;Actinobacteria;Coriobacteriia;Coriobacteriales;Coriobacteriaceae;Coriobacteriaceae UCG-002;unknown species	EF097505.1.1302	97.79	100.0	0.0	408	M02944:136:000000000-ATFBV:1:1102:5872:15605	TGGGGAATCTTGCGCAATGGGCGGAAGCCTGACGCAGCGACGCCGCGTGCGGGACGAAGGCCTTCGGGTCGTAAACCGCTTTCAGCAGGGACGAGGCCCTCACGGTGACGGTACCTGCAGAAGAAGCCCCGGCTAACTACGTGCCAGCAGCCGCGGTAATACGTAGGGGGCGAGCGTTATCCGGATTCATTGGGCGTAAAGCGCGCGTAGGCGGCCTGTTAGGTCGGGGGTCAAATACCGGGGCTCAACCCCGGTCCGCCCCCGATACCGGCAGGCTTGAGTCTGGTAGGGGAAGGCGGAATTCCCAGTGTAGCGGTGGAATGCGCAGATATTGGGAAGAACACCGGCGGCGAAGGCGGCCTTCTGGGCCACGACTGACGCTGAGGCGCGAAAGCTAGG…	Cluster_132	744	0	6	14	1	2	23	2	23	95	35	64	126	66	57	56	38	0	1	2	0	0	0	1	2	0	10	20	1	3	12	69	15
Bacteria;Firmicutes;Clostridia;Clostridiales;Lachnospiraceae;Lactonifactor;unknown species	HQ805900.1.1451	100.0	100.0	0.0	401	M02944:136:000000000-ATFBV:1:2101:5067:12041	TGGGGAATATTGCACAATGGGGGAAACCCTGATGCAGCAACGCCGCGTGAAGGAAGAAGTATCTCGGTATGTAAACTTCTATCAGCAGGGAAGAAAATGACGGTACCTGACTAAGAAGCTCCGGCTAAATACGTGCCAGCAGCCGCGGTAATACGTATGGAGCAAGCGTTATCCGGATTTACTGGGTGTAAAGGGAGCGTAGGCGGTTATGCAAGTCAGATGTGAAAGCCCGGGGCTTAACCCCGGGACTGCATTTGAAACTGTGTAACTAGAGTGTCGGAGAGGTAAGTGGAATTCCTAGTGTAGCGGTGAAATGCGTAGATATTAGGAGGAACACCAGTGGCGAAGGCGGCTTACTGGACGATAACTGACGCTGAGGCTCGAAAGCGTGGGGAGCAA…	Cluster_133	794	2	10	3	2	3	10	9	2	8	16	10	14	25	3	12	8	55	14	3	9	0	7	13	2	203	18	105	45	73	55	6	49
Bacteria;Firmicutes;Clostridia;Clostridiales;Lachnospiraceae;Marvinbryantia;unknown species	DQ808253.1.1389	98.25	100.0	0.0	401	M02944:136:000000000-ATFBV:1:1101:4306:16404	TGGGGAATATTGCACAATGGGGGAAACCCTGATGCAGCGACGCCGCGTGGGTGAAGAAGTATTTCGGTATGTAAAGCCCTATCAGCAGGGAAGAAAATGACGGTACCTGATCAAGAAGCCCCGGCTAACTACGTGCCAGCAGCCGCGGTAATACGTAGGGGGCAAGCGTTATCCGGATTTACTGGGTGTAAAGGGAGCGTAGACGGCTTTGCAAGTCTGATGTGAAAGGCAGGGGCTCAACCCCTGGACTGCATTGGAAACTGTGGGGCTTGAGTGCCGGAGGGGTAAGCGGAATTCCTAGTGTAGCGGTGAAATGCGTAGATATTAGGAGGAACACCAGTGGCGAAGGCGGCTTACTGGACGGTAACTGACGTTGAGGCTCGAAAGCGTGGGGAGCAA…	Cluster_134	1310	22	11	7	5	4	8	0	10	323	65	26	48	161	85	138	138	0	0	0	2	16	0	1	1	37	117	1	0	0	67	0	17
Bacteria;Firmicutes;Clostridia;Clostridiales;Ruminococcaceae;unknown genus;unknown species	EU509213.1.1401	100.0	100.0	0.0	403	M02944:136:000000000-ATFBV:1:1101:18547:24295	TGGGGAATATTGGGCAATGGGCGCAAGCCTGACCCAGCAACGCCGCGTGAAGGAAGAAGGCTTTCGGGTTGTAAACTTCTTTTAAGAGGGAAGAGTAGAAGACGGTACCTCTTGAATAAGCCACGGCTAACTACGTGCCAGCAGCCGCGGTAATACGTAGGTGGCAAGCGTTGTCCGGATTTACTGGGTGTAAAGGGCGTGTAGCCGGGTTGACAAGTCAGATGTGAAATCCTGCGGCTTAACCGCAGAACTGCATTTGAAACTGTTGATCTTGAGTACTGGAGAGGCAGACGGAATTCCTAGTGTAGCGGTGAAATGCGTAGATATTAGGAGGAACACCAGTGGCGAAGGCGGTCTGCTGGACAGCAACTGACGGTGAGGCGCGAAAGCGTGGGGAGC…	Cluster_135	680	32	22	45	76	186	231	5	17	12	29	0	5	0	13	0	0	0	0	1	0	0	0	2	0	0	2	0	2	0	0	0	0
Bacteria;Firmicutes;Erysipelotrichia;Erysipelotrichales;Erysipelotrichaceae;Allobaculum;unknown species	FJ881292.1.1488	100.0	100.0	0.0	425	M02944:136:000000000-ATFBV:1:1116:7622:3753	TAGGGAATTTTCGTCAATGGGCGCAAGCCTGAACGAGCAATGCCGCGTGAGCGAAGAAGGTCTTCGGATCGTAAAACTCTGTTGCGGGGGAAAAAGGAAGGGAAGAGGAAATGCTTTTCTTTTGATGGTACCCCGCCAGAAAGTCACGGCTAACTACGTGCCAGCAGCCGCGGTAATACGTAGGTGGCAAGCGTTATCCGGAATGATTGGGCGTAAAGGGTGCGCAGGCTGCGCGTCAAGTCTGAAGTGAAAGGTACGGGCTTAACCGGTACAGGCTTTGGAAACTGGCACGCTAGAGGACAGGAGAGGGCGGTGGAACTCCATGTGTAGCGGTAAAATGCGTAGATATATGGAAGAACACCAGTTGCGAAGGCGACCGCCTGGACTGTTGCTGACGCT…	Cluster_138	1103	5	6	0	12	0	10	0	22	28	37	19	25	22	42	17	70	60	32	10	15	2	18	53	35	88	123	12	2	48	200	20	70
Bacteria;Firmicutes;Clostridia;Clostridiales;Family XIII;Family XIII AD3011 group;unknown species	AB627734.1.1507	100.0	100.0	0.0	400	M02944:136:000000000-ATFBV:1:1116:5003:16749	TGGGGAATATTGCACAATGGGGGGAACCCTGATGCAGCAACGCCGCGTGAAGGAAGAAGGCCCTTGGGCCGTAAACTTCTGTTCTGGGGGAAGATGGTGACGGTACCCCAGGAGCAAGTCCCGGCTAACTACGTGCCAGCAGCCGCGGTAATACGTAGGGGGCGAGCGTTATCCGGAATCATTGGGCGTAAAGGGTGCGTAGGCGGCCGCCCAAGCAGGGGGTATAAGGCCACGGCTTAACCGTGGCTTGCCCCCTGAACTGGGCGGCTTGAGTGCAGGAGAGGAAAGCGGAATTCCTAGTGTAGCGGTGAAATGCGTAGATATTAGGAGGAACACCAGTGGCGAAGGCGGCTTTCTGGACTGCAACTGACGCTGAGGCACGAAAGCGTGGGGAGCAAAC	Cluster_139	639	3	21	8	5	5	6	8	15	3	4	2	3	4	1	10	0	2	1	2	2	0	6	33	1	35	23	79	14	23	226	13	81
Bacteria;Firmicutes;Clostridia;Clostridiales;Peptostreptococcaceae;Peptoclostridium;Peptoclostridium difficile	AB548672.1.1464	100.0	100.0	0.0	400	M02944:136:000000000-ATFBV:1:2110:21393:11194	TGGGGAATATTGCACAATGGGCGAAAGCCTGATGCAGCAACGCCGCGTGAGTGATGAAGGCCTTCGGGTCGTAAAACTCTGTCCTCAAGGAAGATAATGACGGTACTTGAGGAGGAAGCCCCGGCTAACTACGTGCCAGCAGCCGCGGTAATACGTAGGGGGCTAGCGTTATCCGGATTTACTGGGCGTAAAGGGTGCGTAGGCGGTCTTTCAAGTCAGGAGTGAAAGGCTACGGCTCAACCGTAGTAAGCTCTTGAAACTGGGAGACTTGAGTGCAGGAGAGGAGAGTGGAATTCCTAGTGTAGCGGTGAAATGCGTAGATATTAGGAGGAACACCAGTTGCGAAGGCGGCTCTCTGGACTGTAACTGACGCTGAGGCACGAAAGCGTGGGGAGCAAAC	Cluster_14	16255	0	0	20	0	0	23	0	1	0	0	0	2	0	2	1	1	0	1	65	0	6	14	14	32	2232	3733	3982	1201	1196	2	2054	1673
Bacteria;Firmicutes;Clostridia;Clostridiales;Ruminococcaceae;Intestinimonas;Intestinimonas butyriciproducens	JPJD01000056.3683.5194	100.0	100.0	0.0	404	M02944:136:000000000-ATFBV:1:1101:14415:6207	TGGGGAATATTGGGCAATGGGCGAAAGCCTGACCCAGCAACGCCGCGTGAAGGAAGAAGGCCCTCGGGTTGTAAACTTCTTTTGTCAGGGACGAAGCAAGTGACGGTACCTGACGAATAAGCCACGGCTAACTACGTGCCAGCAGCCGCGGTAATACGTAGGTGGCAAGCGTTATCCGGATTTACTGGGTGTAAAGGGCGTGTAGGCGGGAGTGCAAGTCAGATGTGAAAACTATGGGCTCAACCCATAGCCTGCATTTGAAACTGTACTTCTTGAGTGATGGAGAGGCAGGCGGAATTCCCTGTGTAGCGGTGAAATGCGTAGATATAGGGAGGAACACCAGTGGCGAAGGCGGCCTGCTGGACATTAACTGACGCTGAGGCGCGAAAGCGTGGGGAG…	Cluster_140	621	62	12	12	14	68	48	51	7	98	44	74	28	0	55	2	0	0	37	2	0	0	3	1	1	0	0	0	1	0	0	1	0
Bacteria;Firmicutes;Erysipelotrichia;Erysipelotrichales;Erysipelotrichaceae;Faecalitalea;unknown species	DQ795181.1.1409	100.0	100.0	0.0	425	M02944:136:000000000-ATFBV:1:2102:24308:19954	TAGGGAATTTTCGTCAATGGGGGAAACCCTGAACGAGCAATGCCGCGTGAGTGAAGAAGGTCTTCGGATCGTAAAGCTCTGTTGTAAGTGAAGAACGGCTCATAGAGGAAATGCTATGGGAGTGACGGTAGCTTACCAGAAAGCCACGGCTAACTACGTGCCAGCAGCCGCGGTAATACGTAGGTGGCAAGCGTTATCCGGAATCATTGGGCGTAAAGGGTGCGTAGGTGGCGTACTAAGTCTGTAGTAAAAGGCAATGGCTCAACCATTGTAAGCTATGGAAACTGGTATGCTGGAGTGCAGAAGAGGGCGATGGAATTCCATGTGTAGCGGTAAAATGCGTAGATATATGGAGGAACACCAGTGGCGAAGGCGGTCGCCTGGTCTGTAACTGACACT…	Cluster_141	672	5	2	3	5	5	12	7	2	3	3	0	0	0	0	0	2	7	8	2	17	4	9	49	16	63	52	110	69	45	91	62	19
Bacteria;Actinobacteria;Coriobacteriia;Coriobacteriales;Coriobacteriaceae;Enterorhabdus;unknown species	DQ015493.1.1315	100.0	100.0	0.0	400	M02944:136:000000000-ATFBV:1:2103:15588:8212	TGGGGAATTTTGCGCAATGGGGGAAACCCTGACGCAGCAACGCCGCGTGCGGGATGACGGCCCTCGGGTTGTAAACCGCTTTCAGCAGGGAAGATATTGACGGTACCTGCAGAAGAAGCTCCGGCTAACTACGTGCCAGCAGCCGCGGTAATACGTAGGGAGCGAGCGTTATCCGGATTCATTGGGCGTAAAGCGCGCGTAGGCGGCTGCCTAAGCGGAACCTCTAACCCCGGGGCTCAACCTCGGGCCGGGTTCCGAACTGGGCGGCTCGAGTGCGGTAGAGGAGAGCGGAATTCCCGGTGTAGCGGTGGAATGCGCAGATATCGGGAAGAACACCGATGGCGAAGGCAGCTCTCTGGGCCGGCACTGACGCTGAGGCGCGAAAGCTGGGGGAGCGAAC	Cluster_143	624	4	2	8	19	3	8	2	6	1	2	0	1	3	1	2	0	5	1	3	2	2	2	12	6	15	140	89	47	40	99	73	26
Bacteria;Firmicutes;Clostridia;Clostridiales;Lachnospiraceae;Blautia;unknown species	GQ493924.1.1357	97.51	100.0	0.0	401	M02944:136:000000000-ATFBV:1:1102:10496:9252	TGGGGAATATTGCACAATGGGGGAAACCCTGATGCAGCGACGCCGCGTGAAGGAAGAAGTATCTCGGTATGTAAACTTCTATCAGCAGGGAAGAAAATGACGGTACCTGACTAAGAAGCCCCGGCTAACTACGTGCCAGCAGCCGCGGTAATACGTAGGGGGCAAGCGTTATCCGGATTTACTGGGTGTAAAGGGAGTGTAGACGGTTCTGCAAGTCTGATGTGAAAGGCGGAGGCTCAACTTCCGGATTGCATTGGAAACTGTGGGACTTGAGTGCCGGAGAGGTAAGCGGAATTCCTAGTGTAGCGGTGAAATGCGTAGATATTAGGAGGAACACCAGTGGCGAAGGCGGCTTACTGGACGGTAACTGACGTTGAGGCTCGAAAGCGTGGGGAGCAA…	Cluster_144	963	35	0	10	31	36	3	19	0	0	0	53	0	39	37	34	36	1	10	9	14	0	1	144	33	3	1	11	56	36	177	68	66
Bacteria;Firmicutes;Clostridia;Clostridiales;Ruminococcaceae;Ruminococcaceae NK4A214 group;unknown species	FJ880897.1.1488	100.0	100.0	0.0	404	M02944:136:000000000-ATFBV:1:2116:24906:9774	TGGGGAATATTGGGCAATGGGCGCAAGCCTGACCCAGCAATGCCGCGTGAAGGAAGAAGGCCTTCGGGTTGTAAACTTCTTTTATCAGGGACGAAGGATGTGACGGTACCTGATGAATAAGCTCCGGCTAACTACGTGCCAGCAGCCGCGGTAATACGTAGGGAGCAAGCGTTATCCGGATTTACTGGGTGTAAAGGGCGCGTAGGCGGGATGGCAAGTCAGATGTGAAATCCATGGGCTCAACCCATGAACTGCATTTGAAACTGTCGTTCTTGAGTACTGGAGAGGTTGACGGAATTCCTAGTGTAGCGGTGAAATGCGTAGATATTAGGAGGAACACCAGTGGCGAAGGCGGTCAACTGGACAGCAACTGACGCTGAGGCGCGAAAGCGTGGGGAG…	Cluster_146	881	40	91	73	48	98	71	68	65	13	64	5	47	39	48	78	12	3	1	4	3	2	1	0	4	0	1	0	0	0	1	0	1
Bacteria;Bacteroidetes;Bacteroidia;Bacteroidales;Bacteroidaceae;Bacteroides;unknown species	DQ805725.1.1398	98.1	100.0	0.0	421	M02944:136:000000000-ATFBV:1:1101:10215:22550	TGAGGAATATTGGTCAATGGACGAGAGTCTGAACCAGCCAAGTAGCGTGAAGGATGAAGGTTCTATGGATTGTAAACTTCTTTTATACGGGAATAAACGGATCCACGTGTGGATTTTTGCATGTACCGTATGAATAAGGATCGGCTAACTCCGTGCCAGCAGCCGCGGTAATACGGAGGATCCGAGCGTTATCCGGATTTATTGGGTTTAAAGGGAGCGTAGGCGGGTGCTTAAGTCAGTTGTGAAAGTTTGCGGCTCAACCGTAAAATTGCAGTTGATACTGGGTACCTTGAGTGCAGCATAGGTAGGCGGAATTCGTGGTGTAGCGGTGAAATGCTTAGATATCACGAAGAACTCCGATTGCGAAGGCAGCTTACTGGACTGTAACTGACGCTGATG…	Cluster_147	1016	0	0	0	0	0	1	1	0	98	38	0	16	83	0	151	167	96	6	4	54	65	35	48	46	21	2	16	1	21	9	31	6
Bacteria;Proteobacteria;Gammaproteobacteria;Enterobacteriales;Enterobacteriaceae;Enterobacter;Enterobacter cloacae	JWRO01000001.4366008.4367561	100.0	100.0	0.0	426	M02944:136:000000000-ATFBV:1:1102:19987:24528	TGGGGAATATTGCACAATGGGCGCAAGCCTGATGCAGCCATGCCGCGTGTATGAAGAAGGCCTTCGGGTTGTAAAGTACTTTCAGCGGGGAGGAAGGCGATAAGGTTAATAACCTTGTCGATTGACGTTACCCGCAGAAGAAGCACCGGCTAACTCCGTGCCAGCAGCCGCGGTAATACGGAGGGTGCAAGCGTTAATCGGAATTACTGGGCGTAAAGCGCACGCAGGCGGTCTGTCAAGTCGGATGTGAAATCCCCGGGCTCAACCTGGGAACTGCATTCGAAACTGGCAGGCTAGAGTCTTGTAGAGGGGGGTAGAATTCCAGGTGTAGCGGTGAAATGCGTAGAGATCTGGAGGAATACCGGTGGCGAAGGCGGCCCCCTGGACAAAGACTGACGC…	Cluster_149	628	0	0	6	0	1	3	0	4	0	0	46	0	0	0	0	0	0	0	15	4	0	0	30	2	155	0	0	0	0	0	362	0
Bacteria;Firmicutes;Clostridia;Clostridiales;Ruminococcaceae;[Eubacterium] coprostanoligenes group;unknown species	AB627687.1.1526	99.26	100.0	0.0	404	M02944:136:000000000-ATFBV:1:2103:21358:9080	TGGGGAATATTGCACAATGGGGGAAACCCTGATGCAGCAACGCCGCGTGAAGGAAGACGGTTTTCGGATTGTAAACTTCTTTTCTTAGTGAAGAAACAAATGACGGTAGCTAAGGAATAAGCATCGGCTAACTACGTGCCAGCAGCCGCGGTAATACGTAGGATGCGAGCGTTATCCGGATTTACTGGGTGTAAAGGGAGCGCAGGCGGGACTGCAAGTTGGATGTGAAATACCGCAGCTTAACTGCGGAGCTGCATCCAAAACTGTAGTTCTTGAGTGGAGTAGAGGCAAGCGGAATTCCGAGTGTAGCGGTGAAATGCGTAGATATTCGGAGGAACACCAGTGGCGAAGGCGGCTTGCTGGGCTCTAACTGACGCTGAGGCTCGAAAGTGTGGGGAG…	Cluster_15	31966	2226	2854	1840	3436	3794	4038	3547	2897	76	1317	14	629	6	2591	1352	957	21	46	16	15	61	6	23	3	7	42	0	115	9	27	0	1
Bacteria;Firmicutes;Clostridia;Clostridiales;Lachnospiraceae;unknown genus;unknown species	DQ805861.1.1300	100.0	100.0	0.0	402	M02944:136:000000000-ATFBV:1:2112:27228:14110	TGGGGAATATTGCACAATGGGGGAAACCCTGATGCAGCGACGCCGCGTGAGTGAAGAAGTATTTCGGTATGTAAAGCTCTATCAGCAGGGAAGAAGAAAGACGGTACCTGACTAAGAAGCCCCGGCTAACTACGTGCCAGCAGCCGCGGTAATACGTAGGGGGCAAGCGTTATCCGGATTTACTGGGTGTAAAGGGAGCGCAGACGGCAATGCAAGTCTGAAGTGAAAGCCCGGGGCTCAACCCCGGTACTGCTTTGGAAACTGTATAGCTAGAGTACTGGAGAGGCAAGTGGAATTCCTAGTGTAGCGGTGAAATGCGTAGATATTAGGAGGAACACCAGTGGCGAAGGCGGCTTGCTGGACAGTAACTGACGTTGAGGCTCGAAAGCGTGGGGAGCA…	Cluster_150	626	0	0	1	1	0	26	3	0	0	0	5	30	21	8	0	0	0	172	12	66	0	0	0	279	2	0	0	0	0	0	0	0
Bacteria;Bacteroidetes;Bacteroidia;Bacteroidales;Bacteroidaceae;Bacteroides;Bacteroides xylanisolvens	AM230650.1.1368	100.0	100.0	0.0	421	M02944:136:000000000-ATFBV:1:2113:20760:23241	TGAGGAATATTGGTCAATGGACGAGAGTCTGAACCAGCCAAGTAGCGTGAAGGATGACTGCCCTATGGGTTGTAAACTTCTTTTATATGGGAATAAAGTATTCCACGTGTGGGATTTTGTATGTACCATATGAATAAGGATCGGCTAACTCCGTGCCAGCAGCCGCGGTAATACGGAGGATCCGAGCGTTATCCGGATTTATTGGGTTTAAAGGGAGCGTAGGTGGATTGTTAAGTCAGTTGTGAAAGTTTGCGGCTCAACCGTAAAATTGCAGTTGAAACTGGCAGTCTTGAGTACAGTAGAGGTGGGCGGAATTCGTGGTGTAGCGGTGAAATGCTTAGATATCACGAAGAACTCCGATTGCGAAGGCAGCTCACTAGACTGCAACTGACACTGATG…	Cluster_151	598	2	6	3	4	4	10	9	4	25	21	31	66	49	50	19	35	98	19	5	4	8	2	3	4	2	7	0	4	36	1	8	59
Bacteria;Firmicutes;Clostridia;Clostridiales;Ruminococcaceae;Ruminococcaceae UCG-003;unknown species	EU509883.1.1394	100.0	100.0	0.0	403	M02944:136:000000000-ATFBV:1:1101:22315:10930	TGGGGAATATTGGGCAATGGACGCAAGTCTGACCCAGCAACGCCGCGTGAAGGAAGAAGGCTTTCGGGTTGTAAACTTCTTTTAAGGGGGAAGAGCAGAAGACGGTACCCCTTGAATAAGCCACGGCTAACTACGTGCCAGCAGCCGCGGTAATACGTAGGTGGCAAGCGTTGTCCGGATTTACTGGGTGTAAAGGGCGTGCAGCCGGAGAGGCAAGTCAGATGTGAAATCCGCGGGCTCAACCCGCGAACTGCATTTGAAACTGCTTCCCTTGAGTATCGGAGAGGTAACCGGAATTCCTAGTGTAGCGGTGAAATGCGTAGATATTAGGAAGAACACCAGTGGCGAAGGCGGGTTACTGGACGACAACTGACGGTGAGGCGCGAAAGCGTGGGGAGC…	Cluster_154	629	68	76	43	36	21	40	40	128	17	45	7	10	17	43	10	9	1	5	0	3	2	0	4	0	0	3	0	1	0	0	0	0
Bacteria;Bacteroidetes;Bacteroidia;Bacteroidales;Porphyromonadaceae;Butyricimonas;unknown species	AY916171.1.1361	99.29	100.0	0.0	420	M02944:136:000000000-ATFBV:1:2108:19500:18132	TGAGGAATATTGGTCAATGGGCGAGAGCCTGAACCAGCCAAGTCGCGTGAGGGATGAATGGTCTATGGCCTGTAAACCTCTTTTGTCAAGGAAGAATAAATCGCACGGGTGCGATCTTGCCAGTACCTGACGAATAAGCATCGGCTAACTCCGTGCCAGCAGCCGCGGTAATACGGGGGATGCGAGCGTTATCCGGATTTATTGGGTTTAAAGGGCGCGTAGGCGGGACGTCAAGTCAGCGGTAAAAGACTGTAGCTAAACTGTAGCACGCCGTTGAAACTGGCGCCCTCGAGACGAGACGAGGGAGGCGGAACAAGTGAAGTAGCGGTGAAATGCATAGATATCACTTGGAACCCCGATAGCGAAGGCAGCTTCCCAGGCTCGATCTGACGCTGATGC…	Cluster_155	589	4	16	6	19	2	8	10	13	33	30	12	10	48	76	31	57	30	51	15	16	28	15	10	23	2	1	0	7	1	7	2	6
Bacteria;Firmicutes;Clostridia;Clostridiales;Ruminococcaceae;Ruminococcaceae NK4A214 group;Lachnospiraceae bacterium 19gly4	AF550610.1.1416	99.75	100.0	0.0	404	M02944:136:000000000-ATFBV:1:2108:19928:15506	TGGGGAATATTGGGCAATGGGCGCAAGCCTGACCCAGCAACGCCGCGTGAAGGAAGAAGGCTTTCGGGTTGTAAACTTCTTTTATCAGGGACGAAACAAATGACGGTACCTGAAGAATAAGCCACGGCTAACTACGTGCCAGCAGCCGCGGTAATACGTAGGTGGCGAGCGTTATCCGGATTTACTGGGTGTAAAGGGCGCGTAGGCGGGAAAGCAAGTCAGATGTGAAATCTATGGGCTTAACCCATAAACTGCATTTGAAACTGTTTTTCTTGAGTGATGGAGAGGCAAGCGGAATTCCTAGTGTAGCGGTGAAATGCGTAGATATTAGGAGGAACACCAGTGGCGAAGGCGGCTTGCTGGACATTAACTGACGCTGAGGCGCGAAAGCGTGGGGAG…	Cluster_156	555	16	33	29	35	20	50	23	49	27	49	49	24	22	64	17	16	0	0	0	0	0	5	6	0	4	0	0	10	1	5	1	0
Bacteria;Firmicutes;Clostridia;Clostridiales;Ruminococcaceae;Oscillospira;unknown species	EU779051.1.1400	100.0	100.0	0.0	403	M02944:136:000000000-ATFBV:1:1101:4910:7785	TGGGGAATATTGGGCAATGGACGCAAGTCTGACCCAGCAACGCCGCGTGAAGGAAGAAGGCTTTCGGGTTGTAAACTTCTTTTGTCAGGGAAGAGAAGAAGACGGTACCTGACGAATAAGCCACGGCTAACTACGTGCCAGCAGCCGCGGTAATACGTAGGTGGCAAGCGTTGTCCGGATTTACTGGGTGTAAAGGGCGTGCAGCCGGGCGCTTAAGTCAGATGTGAAATCCGCGGGCTTAACCCGCGAACTGCATTTGAAACTGAGCGTCTTGAGTATCGGAGAGGTCATCGGAATTCCTTGTGTAGCGGTGAAATGCGTAGATATAAGGAAGAACACCAGTGGCGAAGGCGGATGACTGGACGACAACTGACGGTGAGGCGCGAAAGCGTGGGGAGC…	Cluster_157	565	53	0	69	0	0	0	0	0	0	0	338	0	0	0	0	0	0	76	18	1	0	0	0	0	2	3	0	0	0	0	5	0
Bacteria;Firmicutes;Clostridia;Clostridiales;Ruminococcaceae;unknown genus;unknown species	FJ368864.1.1363	100.0	100.0	0.0	403	M02944:136:000000000-ATFBV:1:2114:10364:8139	TGGGGAATATTGGGCAATGGACGCAAGTCTGACCCAGCAACGCCGCGTGAAGGAAGAAGGCTTTCGGGTTGTAAACTTCTTTTGTCAGGGAACAGTAGAAGAGGGTACCTGACGAATAAGCCACGGCTAACTACGTGCCAGCAGCCGCGGTAATACGTAGGTGGCAAGCGTTGTCCGGATTTACTGGGTGTAAAGGGCGTGCAGCCGGGCTGGCAAGTCAGGCGTGAAATCCCAGGGCTCAACCCTGGAACTGCGTTTGAAACTGCTGGTCTTGAGTACCGGAGAGGTCATCGGAATTCCTTGTGTAGCGGTGAAATGCGTAGATATAAGGAAGAACACCAGTGGCGAAGGCGGATGACTGGACGGCAACTGACGGTGAGGCGCGAAAGCGTGGGGAGC…	Cluster_159	559	1	6	6	3	7	19	13	5	26	40	21	15	59	13	18	13	1	0	3	1	0	0	0	0	37	24	40	36	48	9	46	49
Bacteria;Firmicutes;Clostridia;Clostridiales;Lachnospiraceae;Lachnoclostridium;unknown species	DQ793683.1.1390	99.75	100.0	0.0	401	M02944:136:000000000-ATFBV:1:1102:18011:12425	TGGGGAATATTGCACAATGGGGGAAACCCTGATGCAGCGACGCCGCGTGAGCGAAGAAGTATTTCGGTATGTAAAGCTCTATCAGCAGGGAAGAAACTGACGGTACCTGACTAAGAAGCACCGGCTAAATACGTGCCAGCAGCCGCGGTAATACGTATGGTGCAAGCGTTATCCGGATTTACTGGGTGTAAAGGGAGCGTAGACGGAGTGGCAAGTCTGGAGTGAAAACCCAGGGCTCAACCCTGGGACTGCTTTGGAAACTGTCAATCTAGAGTGCTGGAGAGGTAAGTGGAATTCCTAGTGTAGCGGTGAAATGCGTAGATATTAGGAGGAACACCAGTGGCGAAGGCGGCTTACTGGACAGTGACTGACGTTGAGGCTCGAAAGCGTGGGGAGCAA…	Cluster_16	16120	10	39	26	94	101	258	679	500	71	54	89	53	399	25	87	28	114	2	69	34	10	9	79	15	1212	1632	969	2645	1082	1738	1358	2639
Bacteria;Firmicutes;Clostridia;Clostridiales;Ruminococcaceae;Ruminiclostridium 9;unknown species	HM124177.1.1488	100.0	100.0	0.0	403	M02944:136:000000000-ATFBV:1:2111:12662:18897	TGGGGAATATTGGGCAATGGGCGCAAGCCTGACCCAGCAACGCCGCGTGAAGGAAGAAGGCCCTCGGGTTGTAAACTTCTTTTATTCGGGACGAAGAAGTGACGGTACCGAATGAATAAGCCACGGCTAACTACGTGCCAGCAGCCGCGGTAATACGTAGGTGGCAAGCGTTATCCGGATTTACTGGGTGTAAAGGGCGTGTAGGCGGGACTGCAAGTCAGATGTGAAAACCATGGGCTCAACCCATGGCCTGCATTTGAAACTGTAGTTCTTGAGTGATGGAGAGGCAGGCGGAATTCCGTGTGTAGCGGTGAAATGCGTAGATATACGGAGGAACACCAGTGGCGAAGGCGGCCTGCTGGACATTAACTGACGCTGAGGCGCGAAAGCGTGGGGAGC…	Cluster_161	566	43	19	50	46	53	61	18	42	28	24	36	7	27	39	33	21	1	6	2	2	0	0	2	1	0	1	0	2	0	0	2	0
Bacteria;Firmicutes;Clostridia;Clostridiales;Lachnospiraceae;unknown genus;unknown species	JQ084466.1.1489	100.0	100.0	0.0	402	M02944:136:000000000-ATFBV:1:1101:17558:11001	TGGGGAATATTGCACAATGGGGGAAACCCTGATGCAGCAACGCCGCGTGAGTGAGGAAGTATTTCGGTATGTAAAGCTCTATCAGCAGGGAATAGAAAAGAAGGTACCTGAAAAAGAAGCCCCGGCTAACTACGTGCCAGCAGCCGCGGTAATACGTAGGGGGCAAGCGTTATCCGGATTTACTGGGTGTAAAGGGAGCGTAGACGGAAAGGCAAGTCAGAAGTGAAAGCCCAAGGCTCAACCATGGGACTGCTTTTGAAACTGTCAAACTAGAGTACGGGAGAGGTAAGAGGAATTCCTAGTGTAGCGGTGAAATGCGTAGATATTAGGAGGAACACCAGTGGCGAAGGCGTCTTACTGGACCGAAACTGACGTTGAGGCTCGAAAGCGTGGGGAGCA…	Cluster_163	554	236	2	72	0	2	79	0	0	0	144	0	0	0	4	0	13	0	0	1	0	0	0	0	0	0	1	0	0	0	0	0	0
Bacteria;Firmicutes;Clostridia;Clostridiales;Lachnospiraceae;Lachnospiraceae UCG-005;unknown species	EU475818.1.1290	99.25	100.0	0.0	401	M02944:136:000000000-ATFBV:1:1101:14448:3886	TGGGGAATATTGCACAATGGGGGAAACCCTGATGCAGCGACGCCGCGTGAGCGAGGAAGTATTTCGGTATGTAAAGCTCTATCAGCAGGGAAGAAAATGACGGTACCTGACTAAGAAGCCCCGGCTAACTACGTGCCAGCAGCCGCGGTAATACGTAGGGGGCAAGCGTTATCCGGATTTACTGGGTGTAAAGGGAGCGCAGGCGGTTCTGCAAGTCTGGTGTGAAAGCCCGGGGCTCAACCCCGGGACTGCATTGGAAACTGTGGGACTTGAGTGTCGGAGGGGCAAGTGGAATTCCTAGTGTAGCGGTGAAATGCGTAGATATTAGGAGGAACACCAGTGGCGAAGGCGGCTTGCTGGACGACAACTGACGCTGAGGCTCGAAAGCGTGGGGAGCAA…	Cluster_164	535	0	0	210	0	0	0	0	0	0	314	0	0	0	0	0	0	0	0	5	0	0	0	0	0	5	1	0	0	0	0	0	0
Bacteria;Firmicutes;Clostridia;Clostridiales;Ruminococcaceae;Ruminococcus 2;unknown species	AB606289.1.1493	100.0	100.0	0.0	402	M02944:136:000000000-ATFBV:1:2114:15654:23271	TGGGGGATATTGCGCAATGGGGGCAACCCTGACGCAGCAACGCCGCGTGAAGGATGAAGGTTTTCGGATTGTAAACTTCTTTTCTTAAGGACGAAATTTGACGGTACTTAAGGAATAAGCTCCGGCTAACTACGTGCCAGCAGCCGCGGTAATACGTAGGGAGCAAGCGTTGTCCGGATTTACTGGGTGTAAAGGGTGCGTAGGCGGCAATGCAAGTCAGATGTGAAATCTATGGGCTCAACCCATAAACTGCATTTGAAACTGCGTTGCTTGAGTGAAGTAGAGGCAGGCGGAATTCCCCGTGTAGCGGTGAAATGCGTAGAGATGGGGAGGAACACCAGTGGCGAAGGCGGCCTGCTGGGCTTTAACTGACGCTGAGGCACGAAAGCGTGGGTAGCA…	Cluster_165	536	0	0	1	10	367	5	147	0	3	0	0	0	0	0	0	0	1	0	0	0	0	0	0	0	0	0	0	0	0	2	0	0
Bacteria;Firmicutes;Clostridia;Clostridiales;Ruminococcaceae;Ruminiclostridium 9;unknown species	DQ815777.1.1438	100.0	100.0	0.0	404	M02944:136:000000000-ATFBV:1:2110:20854:23312	TGGGGAATATTGGGCAATGGGCGCAAGCCTGACCCAGCAACGCCGCGTGAAGGAAGAAGGCCCTCGGGTTGTAAACTTCTTTTAACAGGGACGAAGAAAGTGACGGTACCTGTTGAATAAGCCACGGCTAACTACGTGCCAGCAGCCGCGGTAATACGTAGGTGGCAAGCGTTATCCGGATTTACTGGGTGTAAAGGGCGTGTAGGCGGGAGAGCAAGTCAGACGTGAAATTCCAGGGCTCAACCCTGGAACTGCGTTTGAAACTGTTCTTCTTGAGTGATGGAGAGGCAGGCGGAATTCCGTGTGTAGCGGTGAAATGCGTAGATATACGGAGGAACACCAGTGGCGAAGGCGGCCTGCTGGACATTAACTGACGCTGAGGCGCGAAAGCGTGGGGAG…	Cluster_166	522	17	25	9	16	22	36	33	20	94	42	27	32	48	39	26	23	4	0	1	1	2	1	4	0	0	0	0	0	0	0	0	0
Bacteria;Firmicutes;Clostridia;Clostridiales;Ruminococcaceae;Anaerotruncus;unknown species	HM837081.1.1348	100.0	100.0	0.0	400	M02944:136:000000000-ATFBV:1:2114:5877:11973	TGGGGGATATTGCACAATGGAGGAAACTCTGATGCAGCGACGCCGCGTGAGGGAAGACGGTCTTCGGATTGTAAACCTCTGTCTTTGGGGAAGAAAATGACGGTACCCAAAGAGGAAGCTCCGGCTAACTACGTGCCAGCAGCCGCGGTAATACGTAGGGAGCGAGCGTTGTCCGGAATTACTGGGTGTAAAGGGAGCGTAGGCGGGCGAGAAAGTTGAATGTTAAATCTACCGGCTTAACTGGTAGCTGCGTTCAAAACTTCTTGTCTTGAGTGAAGTAGAGGCAGGCGGAATTCCTAGTGTAGCGGTGAAATGCGTAGATATTAGGAGGAACACCAGTGGCGAAGGCGGCCTGCTGGGCTTTAACTGACGCTGAGGCTCGAAAGCGTGGGGAGCAAAC	Cluster_167	517	2	3	5	6	3	16	2	11	45	25	60	14	49	71	53	18	4	90	34	0	0	0	1	1	0	2	0	0	0	0	2	0
Bacteria;Firmicutes;Clostridia;Clostridiales;Ruminococcaceae;Oscillibacter;unknown species	EF098545.1.1396	100.0	100.0	0.0	403	M02944:136:000000000-ATFBV:1:1102:13196:20443	TGGGGAATATTGGGCAATGGGCGCAAGCCTGACCCAGCAACGCCGCGTGAAGGAAGAAGGCTTTCGGGTTGTAAACTTCTTTTAAGAGGGAAGAGAAGAAGACGGTACCTCTTGAATAAGCCACGGCTAACTACGTGCCAGCAGCCGCGGTAATACGTAGGTGGCAAGCGTTGTCCGGATTTACTGGGTGTAAAGGGCGTGCAGCCGGGAAGACAAGTCAGATGTGAAATCCCGCGGCTCAACCGCGGAACTGCATTTGAAACTGTTTTTCTTGAGTACCGGAGAGGTCATCGGAATTCCTTGTGTAGCGGTGAAATGCGTAGATATAAGGAAGAACACCAGTGGCGAAGGCGGATGACTGGACGGCAACTGACGGTGAGGCGCGAAAGCGTGGGGAGC…	Cluster_168	516	34	60	100	62	18	21	54	101	2	24	9	2	0	19	4	2	0	0	0	2	0	0	0	0	0	0	0	1	0	1	0	0
Bacteria;Bacteroidetes;Bacteroidia;Bacteroidales;Bacteroidales S24-7 group;unknown genus;unknown species	EF100014.1.1402	100.0	100.0	0.0	419	M02944:136:000000000-ATFBV:1:2110:18632:10344	TGAGGAATATTGGTCAATGGGCGAGAGCCTGAACCAGCCAAGTCGCGTGAGGGAGTACTGCCCTATGGGTTGTAAACCTCTTTTGTCGGGGAGCAAAAGCCGGACGTGTCCGGCTGTGAGAGTACCCGAAGAAAAAGCATCGGCTAACTCCGTGCCAGCAGCCGCGGTAATACGGAGGATGCGAGCGTTATCCGGATTTATTGGGTTTAAAGGGTGCGCAGGCGGATTTTTAAGTCAGCGGTCAAATCGTGGGGCTCAACCCCATCCAGCCGTTGAAACTGGGGATCTAGAGTGTGCGAGAGGTATGCGGAATGCGTGGTGTAGCGGTGAAATGCATAGATATCACGCAGAACCCCGATTGCGAAGGCAGCATACCGGTGCACAACTGACGCTCAGGCA…	Cluster_169	497	29	11	37	4	3	1	25	7	0	0	9	0	0	2	2	7	6	93	128	52	16	5	5	44	3	4	0	0	0	3	1	0
Bacteria;Firmicutes;Clostridia;Clostridiales;Family XIII;[Eubacterium] nodatum group;unknown species	AB606384.1.1479	100.0	100.0	0.0	402	M02944:136:000000000-ATFBV:1:1101:27267:8887	TGGGGAATATTGCACAATGGGCGAAAGCCTGATGCAGCAACGCCGCGTGAAGGAAGAAGGCCTTCGGGTCGTAAACTTCTGTCCTTGGGGAAGAAGAACTGACGGTACCCAAGGAGGAAGCCCCGGCTAACTACGTGCCAGCAGCCGCGGTAATACGTAGGGGGCAAGCGTTATCCGGAATTATTGGGCGTAAAGAGTACGTAGGTGGCAACCTAAGCGCAGGGTTTAAGGCAATGGCTTAACCATTGTTCGCCCTGCGAACTGGGATGCTTGAGTGCAGGAGAGGAAAGCGGAATTCCTAGTGTAGCGGTGAAATGCGTAGATATTAGGAGGAACACCAGTGGCGAAGGCGGCTTTCTGGACTGTAACTGACACTGAGGTACGAAAGCGTGGGGAGCA…	Cluster_17	14877	101	741	265	391	326	604	611	335	540	816	650	500	598	578	430	235	330	413	101	139	590	317	1332	336	577	762	100	228	380	865	87	599
Bacteria;Actinobacteria;Actinobacteria;Corynebacteriales;Corynebacteriaceae;Corynebacterium;Corynebacterium glucuronolyticum ATCC 51867	ABYP01000081.319.1831	100.0	100.0	0.0	407	M02944:136:000000000-ATFBV:1:2114:25666:18199	TGGGGAATTTTGCACAATGGGCGGAAGCCTGATGCAGCGACGCCGTGTGGGGGATGAAGGCCTTCGGGTTGTAAACTCCTTTCGTCAGGGACGAAGTTTTTTTGACGGTACCTGGATAAGAAGCACCGGCTAACTACGTGCCAGCAGCCGCGGTAATACGTAGGGTGCGAGCGTTGTCCGGATTTACTGGGCGTAAAGGGCTCGTAGGTGGTGTGTCGCGTCGTCTGTGTAATCCAGGGGCTTAACTTTTGGTTGGCAGGCGATACGGGCATTGCTTGAGTGCTGTAGGGGAGACTGGAATTCCTGGTGTAGCGGTGAAATGCGCAGATATCAGGAGGAACACCGATGGCGAAGGCAGGTCTCTGGGCAGTTACTGACGCTGAGGAGCGAGAGCATGGG…	Cluster_171	472	17	38	75	40	29	39	33	68	1	1	1	1	0	0	0	0	1	0	0	3	0	0	1	2	5	17	20	2	12	55	6	5
Bacteria;Firmicutes;Clostridia;Clostridiales;Lachnospiraceae;Marvinbryantia;unknown species	DQ810001.1.1388	98.0	100.0	0.0	401	M02944:136:000000000-ATFBV:1:1107:24549:17716	TGGGGAATATTGCACAATGGGGGAAACCCTGATGCAGCGACGCCGCGTGAGCGAAGAAGTATTTCGGTATGTAAAGCTCTATCAGCAGGGAAGAAAATGACGGTACCTGACTAAGAAGCCCCGGCTAACTACGTGCCAGCAGCCGCGGTAATACGTAGGGGGCAAGCGTTATCCGGATTTACTGGGTGTAAAGGGAGCGTAGACGGCATGGCAAGTCTGATGTGAAAGGCGGAGGCTCAACTTCTGGATTGCATTGGAAACTGTCAGGCTGGAGTGCCGGAGAGGTAAGCGGAATTCCTAGTGTAGCGGTGAAATGCGTAGATATTAGGAGGAACACCAGTGGCGAAGGCGGCTTACTGGACGGTAACTGACGTTGAGGCTCGAAAGCGTGGGGAGCAA…	Cluster_172	495	0	0	0	1	140	269	33	0	1	0	0	0	6	26	10	6	2	0	0	0	0	0	0	1	0	0	0	0	0	0	0	0
Bacteria;Proteobacteria;Deltaproteobacteria;Desulfovibrionales;Desulfovibrionaceae;Desulfovibrio;unknown species	EF401883.1.1513	99.53	100.0	0.0	426	M02944:136:000000000-ATFBV:1:1101:10612:8573	TGGGGAATATTGCGCAATGGGCGAAAGCCTGACGCAGCGACGCCGCGTGAGGGATGAAGGTCTTCGGATCGTAAACCTCTGTCAGAAGGGAAGAAACCAGGGTGTTCTAATCAGCATCCTGCTGACGGTACCTTCAAAGGAAGCACCGGCTAACTCCGTGCCAGCAGCCGCGGTAATACGGAGGGTGCAAGCGTTAATCGGAATCACTGGGCGTAAAGCGCACGTAGGCTGTTATGTAAGTCAGGGGTGAAAGCCCACGGCTCAACCGTGGAACTGCCCTTGATACTGCACGACTTGAATCCGGGAGAGGGTGGCGGAATTCCAGGTGTAGGAGTGAAATCCGTAGATATCTGGAGGAACATCAGTGGCGAAGGCGGCCACCTGGACCGGTATTGACGC…	Cluster_173	512	0	0	3	0	249	0	0	0	3	0	0	0	0	36	1	0	2	0	7	0	0	0	0	1	0	0	0	0	0	0	210	0
Bacteria;Firmicutes;Clostridia;Clostridiales;Lachnospiraceae;Lachnoclostridium;unknown species	HQ772796.1.1444	99.0	100.0	0.0	401	M02944:136:000000000-ATFBV:1:2113:4516:19327	TGGGGAATATTGCACAATGGGGGAAACCCTGATGCAGCGACGCCGCGTGAAGGATGAAGTATTTCGGTATGTAAACTTCTATCAGCAGGGAAGAAAATGACGGTACCTGACTAAGAAGCCCCGGCTAACTACGTGCCAGCAGCCGCGGTAATACGTAGGGGGCAAGCGTTATCCGGATTTACTGGGTGTAAAGGGAGCGTAGACGGCTGTGCAAGTTTGAAGTGAAAGGCAAGGGCTCAACCTTTGGACTGCTTTGAAAACTGTGCAGCTAGAGTGTCGGAGAGGTAAGTGGAATTCCTAGTGTAGCGGTGAAATGCGTAGATATTAGGAGGAACACCAGTGGCGAAGGCGGCTTACTGGACGATGACTGACGTTGAGGCTCGAAAGCGTGGGGAGCAA…	Cluster_174	536	2	22	13	19	13	20	5	13	31	42	20	21	15	11	10	6	7	18	0	0	4	3	7	3	27	29	20	55	10	23	1	66
Bacteria;Firmicutes;Clostridia;Clostridiales;Lachnospiraceae;Roseburia;unknown species	HQ802551.1.1420	98.75	100.0	0.0	401	M02944:136:000000000-ATFBV:1:1101:21125:16243	TGGGGAATATTGCACAATGGGGGGAACCCTGATGCAGCGACGCCGCGTGAAGGATGAAGTATTTCGGTACGTAAACTTCTATCAGCAGGGAAGAAAATGACGGTACCTGACTAAGAAGCCCCGGCTAACTACGTGCCAGCAGCCGCGGTAATACGTAGGGGGCAAGCGTTATCCGGATTTACTGGGTGTAAAGGGAGCGTAGACGGGCCAGCAAGTCTGATGTGAAAACCCGGGGCCCAACCCCGGGAGTGCATTGGAAACTGCGGGCCTGGAGTGCCGGAGAGGTAAGCGGAATTCCTAGTGTAGCGGTGAAATGCGTAGATATTAGGAGGAACACCAGTGGCGAAGGCGGCTTACTGGACGGTAACTGACGTTGAGGCTCGAAAGCGTGGGGAGCAA…	Cluster_176	553	0	0	0	1	0	1	0	0	0	0	0	0	0	0	0	0	106	46	1	13	10	17	167	30	71	44	2	1	26	3	8	6
Bacteria;Firmicutes;Bacilli;Bacillales;Staphylococcaceae;Staphylococcus;Staphylococcus aureus	JPNA01000018.3023.4559	100.0	100.0	0.0	426	M02944:136:000000000-ATFBV:1:1108:13832:7522	TAGGGAATCTTCCGCAATGGGCGAAAGCCTGACGGAGCAACGCCGCGTGAGTGATGAAGGTCTTCGGATCGTAAAACTCTGTTATTAGGGAAGAACATATGTGTAAGTAACTGTGCACATCTTGACGGTACCTAATCAGAAAGCCACGGCTAACTACGTGCCAGCAGCCGCGGTAATACGTAGGTGGCAAGCGTTATCCGGAATTATTGGGCGTAAAGCGCGCGTAGGCGGTTTTTTAAGTCTGATGTGAAAGCCCACGGCTCAACCGTGGAGGGTCATTGGAAACTGGAAAACTTGAGTGCAGAAGAGGAAAGTGGAATTCCATGTGTAGCGGTGAAATGCGCAGAGATATGGAGGAACACCAGTGGCGAAGGCGACTTTCTGGTCTGTAACTGACGC…	Cluster_178	537	22	24	40	16	19	42	14	40	1	23	6	1	5	1	3	0	0	1	5	1	2	5	16	2	12	74	57	9	12	59	10	15
Bacteria;Firmicutes;Bacilli;Lactobacillales;Lactobacillaceae;Lactobacillus;unknown species	EF097619.1.1307	100.0	100.0	0.0	426	M02944:136:000000000-ATFBV:1:1101:23049:5388	TAGGGAATCTTCCACAATGGGCGAAAGCCTGATGGAGCAACGCCGCGTGGGTGAAGAAGGTCTTCGGATCGTAAAACCCTGTTGTTAGAGAAGAAAGTGCGTGAGAGTAACTGTTCACGTTTCGACGGTATCTAACCAGAAAGCCACGGCTAACTACGTGCCAGCAGCCGCGGTAATACGTAGGTGGCAAGCGTTATCCGGATTTATTGGGCGTAAAGGGAACGCAGGCGGTCTTTTAAGTCTGATGTGAAAGCCTTCGGCTTAACCGGAGTAGTGCATTGGAAACTGGGAGACTTGAGTGCAGAAGAGGAGAGTGGAACTCCATGTGTAGCGGTGAAATGCGTAGATATATGGAAGAACACCAGTGGCGAAAGCGGCTCTCTGGTCTGTAACTGACGC…	Cluster_18	15343	154	467	489	387	204	278	813	126	1111	936	1578	1100	1284	815	1012	127	34	35	66	318	52	52	77	47	297	898	325	141	281	456	1253	130
Bacteria;Firmicutes;Clostridia;Clostridiales;Ruminococcaceae;Ruminococcaceae UCG-014;unknown species	EF686573.1.1486	100.0	100.0	0.0	402	M02944:136:000000000-ATFBV:1:1101:27193:8502	TCGGGAATATTGCGCAATGGAGGGAACTCTGACGCAGTGACGCCGCGTATAGGAAGAAGGTTTTCGGATTGTAAACTATTGTCGTTAGGGAAGAAAAAAGACAGTACCTAAGGAGGAAGCCCCGGCTAACTATGTGCCAGCAGCCGCGGTAATACATAGGGGGCAAGCGTTATCCGGAATTATTGGGTGTAAAGGGTGCGTAGACGGGTGTTTAAGTTGGTTGTGAAATCCCTCGGCTCAACTGAGGAACTGCAACCAAAACTGGATATCTTGAGTGTCGGAGAGGAAAGTGGAATTCCTAGTGTAGCGGTGAAATGCGTAGATATTAGGAGGAACACCAGTGGCGAAGGCGACTTTCTGGACGATAACTGACGTTGAGGCACGAAAGTGTGGGGAGCA…	Cluster_180	673	136	4	275	0	182	48	0	8	0	0	0	0	0	0	0	0	3	0	3	0	0	0	2	0	4	7	0	0	1	0	0	0
Bacteria;Actinobacteria;Coriobacteriia;Coriobacteriales;Coriobacteriaceae;Enterorhabdus;unknown species	EU454337.1.1327	99.75	100.0	0.0	402	M02944:136:000000000-ATFBV:1:2115:7467:19703	TGGGGAATTTTGCGCAATGGGGGAAACCCTGACGCAGCAACGCCGCGTGCGGGACGAAGGCCCTCGGGTCGTAAACCGCTTTCAGCAGGGAAGACTTTACGACGGTACCTGCAGAAGAAGCTCCGGCTAACTACGTGCCAGCAGCCGCGGTAATACGTAGGGGGCGAGCGTTATCCGGATTCATTGGGCGTAAAGCGCGCGTAGGCGGCCGCCTAAGCGGAACCTCTAACCCCGGGGCTCAACCTCGGGCCGGGTTCCGGACTGGGCGGCTCGAGTGCGGTAGAGGAGAGCGGAATTCCCGGTGTAGCGGTGGAATGCGCAGATATCGGGAAGAACACCGATGGCGAAGGCAGCTCTCTGGGCCGTCACTGACGCTGAGGCGCGAAAGCTGGGGGAGCG…	Cluster_185	573	17	12	22	35	16	42	21	20	30	25	22	8	13	12	12	3	11	43	14	6	20	16	24	14	5	7	27	16	18	12	8	22
Bacteria;Firmicutes;Bacilli;Lactobacillales;Aerococcaceae;Globicatella;Globicatella sp.	JN713381.1.1544	95.79	100.0	0.0	428	M02944:136:000000000-ATFBV:1:2109:8301:20698	TAGGGAATCTTCCGCAATGGACGAAAGTCTGACGGAGCAACGCCGCGTGTGTGAAGAAGGTTTTCGGATCGTAAAGCACTGTTGTGAGAGAAGAGCGATTTAAAGAGGGAATGCTTTAAATGAGACGGTATCTCACCAGAAAGCCACGGCTAACTACGTGCCAGCAGCCGCGGTAATACGTAGGTGGCAAGCGTTGTCCGGATTTATTGGGCGTAAAGGGAGCGCAGGTGGTGCCTTAAGTCTGATGTGAAAGCCCATGGCTCAACCATGGAGGGTCATTGGAAACTGGGGCACTTGAGTGCAGAAGAGGAAAGCGGAATTCCATGTGTAGCGGTGAAATGCGTAGATATATGGAGGAACACCAGTGGCGAAGGCGGCTTTCTGGTCTGTAACTGACAC…	Cluster_187	468	5	16	38	18	28	36	17	52	9	23	2	0	1	0	2	0	2	0	3	4	4	4	28	0	17	21	9	1	23	83	8	14
Bacteria;Firmicutes;Clostridia;Clostridiales;Lachnospiraceae;Lachnoclostridium;unknown species	JQ084505.1.1492	100.0	100.0	0.0	401	M02944:136:000000000-ATFBV:1:1101:22888:18366	TGGGGAATATTGCACAATGGGGGAAACCCTGATGCAGCGACGCCGCGTGAGCGATGAAGTATTTCGGTATGTAAAGCTCTATCAGCAGGGAAGAAAATGACGGTACCTGACTAAGAAGCCCCGGCTAACTACGTGCCAGCAGCCGCGGTAATACGTAGGGGGCAAGCGTTATCCGGATTTACTGGGTGTAAAGGGAGCGTAGACGGCTTGGCAAGCCAGATGTGAAAGGCCAGGGCTCAACCCTGGGACTGCATTTGGAACTGTCATGCTAGAGTGTCGGAGAGGCAGGCGGAATTCCTAGTGTAGCGGTGAAATGCGTAGATATTAGGAGGAACACCAGTGGCGAAGGCGGCCTGCTGGACGATGACTGACGTTGAGGCTCGAAAGCGTGGGGAGCAA…	Cluster_188	455	22	1	99	12	0	11	11	26	0	104	29	0	0	72	0	53	0	0	4	0	0	0	3	0	0	4	0	1	0	0	3	0
Bacteria;Firmicutes;Clostridia;Clostridiales;Ruminococcaceae;Ruminococcaceae UCG-005;unknown species	EF403867.1.1479	99.75	100.0	0.0	404	M02944:136:000000000-ATFBV:1:1102:8563:4520	TGGGGAATATTGGGCAATGGGGGAAACCCTGACCCAGCAACGCCGCGTGAAGGAAGAAGGCCTTCGGGTTGTAAACTTCTTTTACCAGGGACGAAGGACGTGACGGTACCTGGAGAAAAAGCCACGGCTAACTACGTGCCAGCAGCCGCGGTAATACGTAGGTGGCAAGCGTTGTCCGGATTTACTGGGTGTAAAGGGCGTGTAGGCGGAGCTGCAAGTCAGATGTGAAATCTCTGGGCTCAACCCAGAAACTGCATTTGAAACTGTAGCCCTTGAGTATCGGAGAGGCAAGCGGAATTCCTAGTGTAGCGGTGAAATGCGTAGATATTAGGAGGAACACCAGTGGCGAAGGCGGCTTGCTGGACGACAACTGACGCTGAGGCGCGAAAGCGTGGGGAG…	Cluster_189	457	13	53	13	67	113	21	33	100	4	14	4	1	6	4	1	5	2	0	1	0	0	0	0	0	0	0	0	1	0	1	0	0
Bacteria;Bacteroidetes;Bacteroidia;Bacteroidales;Bacteroidaceae;Bacteroides;Bacteroides eggerthii 1_2_48FAA	ACWG01000065.828.2342	100.0	100.0	0.0	421	M02944:136:000000000-ATFBV:1:1101:7305:2761	TGAGGAATATTGGTCAATGGACGAGAGTCTGAACCAGCCAAGTAGCGTGAAGGATGACTGCCCTATGGGTTGTAAACTTCTTTTATACGGGAATAAAGTGGAGTATGCATACTCCTTTGTATGTACCGTATGAATAAGGATCGGCTAACTCCGTGCCAGCAGCCGCGGTAATACGGAGGATCCGAGCGTTATCCGGATTTATTGGGTTTAAAGGGAGCGTAGGCGGGTGCTTAAGTCAGTTGTGAAAGTTTGCGGCTCAACCGTAAAATTGCAGTTGATACTGGGTACCTTGAGTGCAGCATAGGTAGGCGGAATTCGTGGTGTAGCGGTGAAATGCTTAGATATCACGAAGAACTCCGATTGCGAAGGCAGCTTACTGGACTGTAACTGACGCTGATG…	Cluster_19	18774	5	7	4	3	2	19	17	20	1851	1173	0	236	3815	2	2765	2615	430	9	96	342	319	411	764	425	506	107	564	277	542	392	694	362
Bacteria;Firmicutes;Clostridia;Clostridiales;Ruminococcaceae;Ruminiclostridium 9;unknown species	FJ879979.1.1490	100.0	100.0	0.0	404	M02944:136:000000000-ATFBV:1:2103:15621:13265	TGGGGAATATTGGGCAATGGGCGCAAGCCTGACCCAGCAACGCCGCGTGAAGGAAGAAGGCCCTCGGGTTGTAAACTTCTTTTATCAAGGACGAAGCAAGTGACGGTACTTGATGAATAAGCCACGGCTAACTACGTGCCAGCAGCCGCGGTAATACGTAGGTGGCAAGCGTTATCCGGATTTACTGGGTGTAAAGGGCGTGTAGGCGGGACTGCAAGTCAGATGTGAAAACCATGGGCTCAACCCATGGCCTGCATTTGAAACTGTAGTTCTTGAGTGTTGGAGAGGCAGGCGGAATTCCGTGTGTAGCGGTGAAATGCGTAGATATACGGAGGAACACCAGTGGCGAAGGCGGCCTGCTGGACAATAACTGACGCTGAGGCGCGAAAGCGTGGGGAG…	Cluster_191	779	46	54	89	66	143	88	153	100	0	29	0	0	0	1	0	1	0	0	2	1	0	0	0	0	1	1	0	2	1	1	0	0
Bacteria;Firmicutes;Clostridia;Clostridiales;Ruminococcaceae;Ruminococcaceae UCG-010;unknown species	DQ805141.1.1383	100.0	100.0	0.0	404	M02944:136:000000000-ATFBV:1:1112:10577:23162	TGGGGAATATTGGGCAATGGGCGAAAGCCTGACCCAGCGACGCCGCGTGAGGGAAGAAGGTCTTCGGATTGTAAACCTTTGTCAACAGGGACGAAAACAATGACGGTACCTGTGGAGGAAGCCACGGCTAACTACGTGCCAGCAGCCGCGGTAATACGTAGGTGGCGAGCGTTATCCGGATTTACTGGGTGTAAAGGGTGAGTAGGCGGGAAGTCAAGTCAGATGTGAAATGCCGCGGCTTAACTGCGGAACTGCATTTGAAACTGATTTTCTTGAGAGTCGGAGAGGCAATCGGAATTCCTAGTGTAGCGGTGAAATGCGTAGATATTAGGAGGAACACCAGTGGCGAAGGCGGATTGCTGGACGACAACTGACGCTGAGACACGAAAGCGTGGGGAG…	Cluster_196	427	24	38	32	71	36	24	57	30	10	33	12	7	13	25	11	0	1	0	0	0	0	0	0	0	0	0	0	2	0	0	1	0
Bacteria;Firmicutes;Clostridia;Clostridiales;Family XIII;Family XIII AD3011 group;unknown species	EU457038.1.1365	100.0	100.0	0.0	400	M02944:136:000000000-ATFBV:1:2108:8859:18228	TGGGGAATATTGCACAATGGGCGAAAGCCTGATGCAGCAACGCCGCGTGAAGGAAGAAGGTCTTCGGATCGTAAACTTCTGTCCTTGGGGAAGATAATGACGGTACCCTTGGAGGAAGCCCCGGCTAACTACGTGCCAGCAGCCGCGGTAATACGTAGGGGGCAAGCGTTATCCGGAATTATTGGGCGTAAAGAGTGCGTAGGTGGTTACTTAAGCGCGGGGTTTAAGGCAATGGCTCAACCATTGTTCGCCCTGCGAACTGGGTTACTTGAGTGCAGGAGAGGAAAGCGGAATTCCTAGTGTAGCGGTGAAATGCGTAGATATTAGGAGGAACACCAGTGGCGAAGGCGGCTTTCTGGACTGTTACTGACACTGAGGCACGAAAGTGTGGGGAGCAAAC	Cluster_197	401	4	12	14	16	19	14	16	21	17	19	11	17	30	26	25	24	1	36	35	3	8	3	15	3	0	4	1	0	1	5	0	1
Bacteria;Firmicutes;Clostridia;Clostridiales;Lachnospiraceae;Lachnoclostridium;unknown species	DQ793683.1.1390	98.25	100.0	0.0	401	M02944:136:000000000-ATFBV:1:1104:17039:4091	TGGGGAATATTGCACAATGGGGGAAACCCTGATGCAGCGACGCCGCGTGAAGGAAGAAGTATCTCGGTATGTAAACTTCTATCAGCAGGGAAGAAAATGACGGTACCTGACTAAGAAGCACCGGCTAAATACGTGCCAGCAGCCGCGGTAATACGTATGGTGCAAGCGTTATCCGGATTTACTGGGTGTAAAGGGAGCGTAGACGGAGTGGCAAGTCTGGAGTGAAAACCCAGGGCTCAACCCTGGGACTGCTTTGGAAACTGTCAATCTAGAGTGCTGGAGAGGTAAGTGGAATTCCTAGTGTAGCGGTGAAATGCGTAGATATTAGGAGGAACACCAGTGGCGAAGGCGGCTTACTGGACAGTGACTGACGTTGAGGCTCGAAAGCGTGGGGAGCAA…	Cluster_199	1190	0	0	0	2	5	3	14	18	2	1	2	8	7	1	7	3	16	0	2	1	4	2	7	0	81	68	107	174	79	141	110	325
Bacteria;Firmicutes;Clostridia;Clostridiales;Lachnospiraceae;Blautia;unknown species	DQ777936.1.1482	100.0	100.0	0.0	401	M02944:136:000000000-ATFBV:1:1101:20927:19681	TGGGGAATATTGCACAATGGGGGAAACCCTGATGCAGCGACGCCGCGTGAAGGAAGAAGTATCTCGGTATGTAAACTTCTATCAGCAGGGAAGAAAATGACGGTACCTGACTAAGAAGCCCCGGCTAACTACGTGCCAGCAGCCGCGGTAATACGTAGGGGGCAAGCGTTATCCGGATTTACTGGGTGTAAAGGGAGCGTAGACGGAGCAGCAAGTCTGATGTGAAAGGCAGGGGCTCAACCCCTGGACTGCATTGGAAACTGTTGATCTTGAGTACCGGAGGGGTAAGCGGAATTCCTAGTGTAGCGGTGAAATGCGTAGATATTAGGAGGAACACCAGTGGCGAAGGCGGCTTACTGGACGGTAACTGACGTTGAGGCTCGAAAGCGTGGGGAGCAA…	Cluster_2	123515	1445	134	714	347	2887	2019	2140	34	303	4401	4716	5673	8695	1960	4719	1914	181	5803	2971	4485	4800	3324	5089	5870	2835	3827	8533	11178	8190	7914	4584	1830
Bacteria;Firmicutes;Erysipelotrichia;Erysipelotrichales;Erysipelotrichaceae;Turicibacter;unknown species	DQ815733.1.1312	100.0	100.0	0.0	426	M02944:136:000000000-ATFBV:1:1101:10288:15942	TAGGGAATCTTCGGCAATGGGCGAAAGCCTGACCGAGCAACGCCGCGTGAATGAAGAAGGCCTTCGGGTTGTAAAATTCTGTTATAAGGGAAGAAAGGTGATAGGAGGAAATGACTATCAATTGACGGTACCTTATGAGAAAGCCACGGCTAACTACGTGCCAGCAGCCGCGGTAATACGTAGGTGGCAAGCGTTATCCGGAATTATTGGGCGTAAAGAGCGCGCAGGTGGTTAATTAAGTCTGATGTGAAAGCCCACGGCTTAACCGTGGAGGGTCATTGGAAACTGGTTGACTTGAGTGCAGAAGAGGGAAGTGGAATTCCATGTGTAGCGGTGAAATGCGTAGAGATATGGAGGAACACCAGTGGCGAAGGCGGCTTCCTGGTCTGCAACTGACAC…	Cluster_20	14039	6	13	69	1	0	133	0	41	229	262	961	1581	45	818	549	746	33	2248	1696	0	472	7	1	4051	41	14	0	2	0	0	20	0
Bacteria;Actinobacteria;Coriobacteriia;Coriobacteriales;Coriobacteriaceae;Enterorhabdus;unknown species	EU510760.1.1383	99.25	100.0	0.0	402	M02944:136:000000000-ATFBV:1:2109:14754:9548	TGGGGAATTTTGCGCAATGGGGGAAACCCTGACGCAGCAACGCCGCGTGCGGGACGAAGGCCCTCGGGTTGTAAACCGCTTTCAGCAGGGAAGACTTTACGACGGTACCTGCAGAAGAAGCTCCGGCTAACTACGTGCCAGCAGCCGCGGTAATACGTAGGGGGCGAGCGTTATCCGGATTCATTGGGCGTAAAGCGCGCGTAGGCGGCCGCCTAAGCGGGACCTCTAACCCCGGGGCTCAACCCCGGGCCGGGTCCCGGACTGGGCGGCTCGAGTGCGGTAGAGGAGAGCGGAATTCCCGGTGTAGCGGTGGAATGCGCAGATATCGGGAAGAACACCGATGGCGAAGGCAGCTCTCTGGGCCGTCACTGACGCTGAGGCGCGAAAGCTGGGGGAGCG…	Cluster_202	407	2	1	8	9	0	4	3	1	5	44	17	22	9	3	12	1	0	14	9	2	1	0	12	2	37	40	42	20	22	31	20	14
Bacteria;Firmicutes;Clostridia;Clostridiales;Ruminococcaceae;Candidatus Soleaferrea;unknown species	EU234148.1.1510	100.0	100.0	0.0	401	M02944:136:000000000-ATFBV:1:1102:14621:8993	TGGGGAATATTGCACAATGGGGGGAACCCTGATGCAGCGACGCCGCGTGAGGGAAGAAGGTTTTCGGATTGTAAACCTCTGTCTTGTGGGACGATAATGACGGTACCACAGGAGGAAGCCATGGCTAACTACGTGCCAGCAGCCGCGGTAATACGTAGATGGCGAGCGTTGTCCGGAATTACTGGGTGTAAAGGGAGTGTAGGCGGGATCATAAGTTGCGTGTGAAATGCAGGGGCTCAACCCCTGAACTGCGCGCAAAACTGTGGTTCTTGAGTGAAGTAGAGGCAGGCGGAATTCCCGGTGTAGCGGTGGAATGCGTAGATATCGGGAGGAACACCAGTGGCGAAGGCGGCCTGCTGGGCTTTTACTGACGCTGAGGCTCGAAAGCATGGGGAGCAA…	Cluster_206	371	4	9	8	31	24	8	20	19	11	5	20	13	15	18	9	15	0	0	0	0	1	0	4	0	12	9	37	11	19	19	13	17
Bacteria;Firmicutes;Clostridia;Clostridiales;Ruminococcaceae;Ruminiclostridium 5;unknown species	EF071387.1.1492	100.0	100.0	0.0	401	M02944:136:000000000-ATFBV:1:1101:12951:24798	TGGGGGATATTGCACAATGGGGGAAACCCTGATGCAGCAACGCCGCGTGAAGGAAGAAGGTCTTCGGATTGTAAACTTCTGTCCTCAGGGAAGATAATGACGGTACCTGAGGAGGAAGCTCCGGCTAACTACGTGCCAGCAGCCGCGGTAATACGTAGGGAGCGAGCGTTGTCCGGATTTACTGGGTGTAAAGGGTGCGTAGGCGGATCTGCAAGTCAGTAGTGAAATCCCAGGGCTTAACCCTGGAACTGCTATTGAAACTGTGGGTCTTGAGTGAGGTAGAGGCAGGCGGAATTCCCGGTGTAGCGGTGAAATGCGTAGAGATCGGGAGGAACACCAGTGGCGAAGGCGGCCTGCTGGGCCTTAACTGACGCTGAGGCACGAAAGCATGGGTAGCAA…	Cluster_207	393	0	0	0	0	0	0	0	0	0	0	1	0	0	0	0	0	0	0	0	0	0	0	0	0	0	0	190	202	0	0	0	0
Bacteria;Actinobacteria;Actinobacteria;Bifidobacteriales;Bifidobacteriaceae;Bifidobacterium;Bifidobacterium animalis	D86185.1.1529	100.0	100.0	0.0	419	M02944:136:000000000-ATFBV:1:2104:20986:13461	TGGGGAATATTGCACAATGGGCGCAAGCCTGATGCAGCGACGCCGCGTGCGGGATGGAGGCCTTCGGGTTGTAAACCGCTTTTGTTCAAGGGCAAGGCACGGCTTCGGGCCGTGTTGAGTGGATTGTTCGAATAAGCACCGGCTAACTACGTGCCAGCAGCCGCGGTAATACGTAGGGTGCGAGCGTTATCCGGATTTATTGGGCGTAAAGGGCTCGTAGGCGGTTCGTCGCGTCCGGTGTGAAAGTCCATCGCCTAACGGTGGATCTGCGCCGGGTACGGGCGGGCTGGAGTGCGGTAGGGGAGACTGGAATTCCCGGTGTAACGGTGGAATGTGTAGATATCGGGAAGAACACCAATGGCGAAGGCAGGTCTCTGGGCCGTTACTGACGCTGAGGAG…	Cluster_209	378	8	6	8	15	27	22	21	7	10	24	8	12	14	2	7	1	2	11	8	1	1	1	3	4	25	70	11	12	9	16	8	4
Bacteria;Proteobacteria;Deltaproteobacteria;Desulfovibrionales;Desulfovibrionaceae;Desulfovibrio;unknown species	DQ798280.1.1322	100.0	100.0	0.0	426	M02944:136:000000000-ATFBV:1:1102:11442:11738	TGGGGAATATTGCGCAATGGGCGAAAGCCTGACGCAGCGACGCCGCGTGAGGGATGAAGGTCTTCGGATCGTAAACCTCTGTCAGAAGGGAAGAAACTAGGGTGCTCTAATCATCATCCTACTGACGGTACCTTCAAAGGAAGCACCGGCTAACTCCGTGCCAGCAGCCGCGGTAATACGGAGGGTGCAAGCGTTAATCGGAATCACTGGGCGTAAAGCGCACGTAGGCTGTTATGTAAGTCAGGGGTGAAATCCCACGGCTCAACCGTGGAACTGCCCTTGATACTGCACGACTTGAATCCGGGAGAGGGTGGCGGAATTCCAGGTGTAGGAGTGAAATCCGTAGATATCTGGAGGAACATCAGTGGCGAAGGCGGCCACCTGGACCGGTATTGACGC…	Cluster_21	14199	809	355	502	688	6	424	517	452	218	296	196	182	396	234	393	273	647	1138	664	591	718	505	459	552	863	198	371	385	494	465	9	199
Bacteria;Firmicutes;Clostridia;Clostridiales;Ruminococcaceae;unknown genus;unknown species	FJ880035.1.1491	99.26	100.0	0.0	404	M02944:136:000000000-ATFBV:1:1101:12157:24523	TGGGGAATATTGGGCAATGGGCGCAAGCCTGACCCAGCAACGCCGCGTGAAGGAAGAAGGCTTTCGGGTTGTAAACTTCTTTTCTGAGGGACGAACAGATGACGGTACCTCAGGAATAAGCCACGGCTAACTACGTGCCAGCAGCCGCGGTAATACGTAGGTGGCAAGCGTTATCCGGATTTATTGGGTGTAAAGGGCGTGTAGGCGGGAGTGCAAGTCAGATGTGAAAACTATGGGCTCAACCCATAGCCTGCATTTGAAACTGTACTTCTTGAGTGCTGGAGAGGCAATCGGAATTCCGTGTGTAGCGGTGAAATGCGTAGATATACGGAGGAACACCAGTGGCGAAGGCGGATTGCTGGACAGTAACTGACGCTGAGGCGCGAAAGCGTGGGGAGC…	Cluster_211	351	179	7	92	27	6	6	12	6	0	0	0	0	0	0	0	0	0	0	6	0	0	0	2	0	1	4	0	2	0	1	0	0
Bacteria;Firmicutes;Clostridia;Clostridiales;Ruminococcaceae;Anaerotruncus;unknown species	DQ803886.1.1392	100.0	100.0	0.0	400	M02944:136:000000000-ATFBV:1:2115:25873:7929	TGGGGAATATTGCACAATGGGGGAAACCCTGATGCAGCGACGCCGAGTGAGGGAAGAAGGTTTTCGGATTGTAAACCTCTGTCCTTGGTGAAGATAATGACGGTAACCAAGGAGGAAGCTACGGCTAACTACGTGCCAGCAGCCGCGGTAATACGTAGGTAGCGAGCGTTGTCCGGAATTACTGGGTGTAAAGGGAGCGTAGGCGGGATTGCAAGTTGAATGTTAAATCTATGGGCTCAACCCATAGCCGCGTTCAAAACTGCAGTTCTTGAGTGAAGTAGAGGCAGGCGGAATTCCTAGTGTAGCGGTGAAATGCGTAAATATTAGGAGGAACACCAGTGGCGAAGGCGGCCTGCTGGGCTTTAACTGACGCTGAGGCTCGAAAGCGTGGGTAGCAAAC	Cluster_214	351	4	10	4	25	13	7	5	13	21	64	18	8	14	31	11	13	4	0	2	0	0	0	4	1	2	12	6	13	13	19	6	8
Bacteria;Firmicutes;Clostridia;Clostridiales;Christensenellaceae;Christensenellaceae R-7 group;unknown species	FJ879752.1.1482	100.0	100.0	0.0	404	M02944:136:000000000-ATFBV:1:1105:5691:8691	TGGGGAATATTGGGCAATGGGCGAAAGCCTTACCCAGCAACGCCGCGTGAGGGAAGAAGGTTTTCGGATTGTAAACCTCTGTCCTGGGGGACGAAGGAAGTGACGGTACCCCGGGAGGAAGCCCCGGCTAACTACGTGCCAGCAGCCGCGGTAATACGTAGGGGGCGAGCGTTGTCCGGAATTATTGGGCGTAAAGGGCGCGTAGACGGCCGAGTAAGTTATAGGTGAAAGCCCATCTTTCAAGGATGGAATTGCCTGTAATACTGCCTGGCTTGAGTGCAGGAGAGGGAAGCGGAATTCCTAGTGTAGCGGTGAAATGCGTAGATATTAGGAGGAACACCAGTGGCGAAGGCGGCTTTCTGGACTGTAACTGACGTTGAGGCGCGAAAGCGTGGGGAG…	Cluster_215	361	25	18	36	26	46	36	53	41	5	22	15	9	8	1	10	6	0	0	0	0	0	0	1	0	0	0	0	1	0	2	0	0
Bacteria;Firmicutes;Clostridia;Clostridiales;Lachnospiraceae;Lachnospiraceae UCG-008;unknown species	EF096560.1.1389	100.0	100.0	0.0	401	M02944:136:000000000-ATFBV:1:2108:8426:10137	TGGGGAATATTGCACAATGGGGGAAACCCTGATGCAGCGACGCCGCGTGAGTGAAGAAGTATTTCGGTATGTAAAGCTCTATCAGCAGGGAAGAAAATGACGGTACCTGACTAAGAAGCCCCGGCTAACTACGTGCCAGCAGCCGCGGTAATACGTAGGGGGCAAGCGTTATCCGGATTTACTGGGTGTAAAGGGAGCGTAGACGGCGCGGCAAGTCTGAAGTGAAAGGCAGGGGCTTAACCCCTGAACTGCTTTGGAAACTGCCATGCTAGAGTGCTGGAGAGGTAAGTGGAATTCCTAGTGTAGCGGTGAAATGCGTAGATATTAGGAGGAACACCAGTGGCGAAGGCGGCTTACTGGACAGTAACTGACGTTGAGGCTCGAAAGCGTGGGGAGCAA…	Cluster_218	411	67	5	56	91	3	32	47	96	0	0	0	0	0	0	0	0	1	0	8	0	0	0	0	0	2	2	0	1	0	0	0	0
Bacteria;Firmicutes;Clostridia;Clostridiales;Ruminococcaceae;Ruminococcaceae UCG-014;unknown species	AB627471.1.1543	99.75	100.0	0.0	402	M02944:136:000000000-ATFBV:1:2114:6383:9064	TCGGGAATATTGCGCAATGGAGGAAACTCTGACGCAGTGACGCCGCGTATAGGAAGAAGGTTTTAGGATTGTAAACTATTTTAGACAGGGAAGAAAAATGACAGTACCTGTAGAATAAGCTCCGGCTAACTACGTGCCAGCAGCCGCGGTAATACGTAGGGAGCAAGCGTTATCCGGAATTATTGGGTGTAAAGGGTGCGTAGACGGGAATACAAGTTGGTTGTGAAATCCCTCGGCTTAACTGAGGAACTGCAACCAAAACTATATTTCTTGAGTGCAGGAGAGGAAAGCGGAATTCCTAGTGTAGCGGTGAAATGCGTAGATATTAGGAGGAACACCAGTGGCGAAGGCGGCTTTCTGGACTGTAACTGACGTTGAGGCACGAAAGTGTGGGGAGCA…	Cluster_219	354	57	0	256	15	0	0	14	0	0	0	0	0	0	0	0	0	0	0	1	0	0	0	1	0	0	10	0	0	0	0	0	0
Bacteria;Bacteroidetes;Bacteroidia;Bacteroidales;Porphyromonadaceae;Parabacteroides;Parabacteroides goldsteinii	AB547650.1.1476	100.0	100.0	0.0	421	M02944:136:000000000-ATFBV:1:1101:12990:3611	TGAGGAATATTGGTCAATGGGCGAGAGCCTGAACCAGCCAAGTCGCGTGAAGGATGAAGGATCTATGGTTTGTAAACTTCTTTTATATGGGAATAAAGTGAGGAACGTGTTCCTTTTTGTATGTACCATATGAATAAGCATCGGCTAACTCCGTGCCAGCAGCCGCGGTAATACGGAGGATGCGAGCGTTATCCGGATTTATTGGGTTTAAAGGGTGCGTAGGTGGTTAATTAAGTCAGCGGTGAAAGTTTGTGGCTCAACCATAAAATTGCCGTTGAAACTGGTTGACTTGAGTATATTTGAGGTAGGCGGAATGCGTGGTGTAGCGGTGAAATGCATAGATATCACGCAGAACTCCGATTGCGAAGGCAGCTTACTAAACTATAACTGACACTGAAG…	Cluster_22	13271	223	728	1031	305	194	124	695	85	645	375	187	264	166	575	238	191	490	584	524	550	222	1370	492	850	69	98	125	304	843	91	416	217
Bacteria;Firmicutes;Clostridia;Clostridiales;Lachnospiraceae;Marvinbryantia;unknown species	DQ777938.1.1515	100.0	100.0	0.0	401	M02944:136:000000000-ATFBV:1:2111:18553:17641	TGGGGAATATTGCACAATGGGGGAAACCCTGATGCAGCGACGCCGCGTGAGCGAAGAAGTATTTCGGTATGTAAAGCTCTATCAGCAGGGAAGAAAATGACGGTACCTGACTAAGAAGCCCCGGCTAACTACGTGCCAGCAGCCGCGGTAATACGTAGGGGGCAAGCGTTATCCGGATTTACTGGGTGTAAAGGGAGCGTAGACGGTTCTGCAAGTCTGATGTGAAAGGCGGGGGCTCAACTCCTGGACTGCATTGGAAACTGTAGGACTTGAGTGCCGGAGAGGTAAGCGGAATTCCTGGTGTAGCGGTGAAATGCGTAGATATCAGGAGGAACACCAGTGGCGAAGGCGGCTTACTGGACGGTAACTGACGTTGAGGCTCGAAGGCGTGGGGAGCAA…	Cluster_220	364	28	118	26	6	1	47	11	3	44	3	10	25	2	8	3	2	0	2	2	0	14	1	1	0	0	1	0	0	0	6	0	0
Bacteria;Firmicutes;Clostridia;Clostridiales;Ruminococcaceae;Ruminococcaceae UCG-010;unknown species	HQ681776.1.1450	100.0	100.0	0.0	401	M02944:136:000000000-ATFBV:1:2111:15312:13203	TGGGGAATATTGGGCAATGGGCGCAAGCCTGACCCAGCAACGCCGCGTGAAGGAAGAAGGTCTTCGGATTGTAAACTTTTGTCTTATGGGACGATAATGACGGTACCATAGGAGGAAGTCACGACTAACTACGTGCCAGCAGTCGCGGTAATACGTAGGTGGCAAGCGTTATCCGGAATTATTGGGTGTAAAGGGTGCGTAGGCGGGATGTAAAGTCAGATGTGAAATGCCGCAGCTTAACTGCGGAGCTGCATTTGAAACTTATGTTCTTGAGTGAAGTAGAGGCAAGCGGAATTCCTAGTGTAGCGGTGGAATGCGTAGATATTAGGAGGAACACCGGTGGCGAAGGCGGCTTGCTGGGCTTTTACTGACGCTGAGGCACGAAAGTGTGGGGAGCAA…	Cluster_223	341	44	94	7	164	3	0	17	10	0	0	0	0	0	0	0	0	0	0	0	0	0	0	0	0	0	0	0	2	0	0	0	0
Bacteria;Firmicutes;Clostridia;Clostridiales;Ruminococcaceae;Ruminiclostridium;unknown species	DQ802807.1.1406	99.0	100.0	0.0	402	M02944:136:000000000-ATFBV:1:2104:16756:17147	TGGGGAATATTGCGCAATGGGGGAAACCCTGACGCAGCAACGCCGCGTGAGTGAAGAAGGCCTTCGGGTTGTAAAGCTCTTTAATCAGGGACGAAAAATGACGGTACCTGAAGAATAAGCTCCGGCTAACTACGTGCCAGCAGCCGCGGTAATACGTAGGGAGCGAGCGTTATCCGGATTTACTGGGTGTAAAGGGCGCGCAGGCGGGCCGGCAAGTTGGGAGTGAAATCCCGGGGCTTAACCCCGGAACTGCTTTCAAAACTGTTGGTCTTGAGTGATGGAGAGGCAGGCGGAATTCCGTGTGTAGCGGTGAAATGCGTAGATATACGGAGGAACACCAGTGGCGAAGGCGGCCTGCTGGACATTAACTGACGCTGAGGCGCGAAAGCGTGGGGAGCA…	Cluster_224	324	0	6	4	4	4	9	6	6	9	3	16	0	32	7	27	0	0	1	1	0	0	0	0	1	8	0	11	46	14	77	6	26
Bacteria;Firmicutes;Clostridia;Clostridiales;Eubacteriaceae;Anaerofustis;Anaerofustis stercorihominis	ABIL02000005.2980.4486	100.0	100.0	0.0	401	M02944:136:000000000-ATFBV:1:1101:7462:17657	TGGGGAATATTGCGCAATGGGGGAAACCCTGACGCAGCAACGCCGCGTGAGCGATGAAGGTTTTCGGATCGTAAAGCTCTGTCTTTGGGGAAGATAATGACGGTACCCAAGGAGGAAGCTCCGGCTAACTACGTGCCAGCAGCCGCGGTAATACGTAGGGAGCAAGCGTTGTCCGGATTCACTGGGCGTAAAGAGCACGTAGGCGGTTAATTAAGTCAGGTGTGAAAGTTTTCGGCTCAACCGGAAAAGTGCACTTGAAACTGGATAACTTGAGTATCGGAGAGGTAAGCGGAATTCCTAGTGTAGCGGTGAAATGCGTAGAGATTAGGAAGAACACCGGTGGCGAAGGCGGCTTACTGGACGATAACTGACGCTGAGGTGCGAAAGCGTGGGGAGCGA…	Cluster_225	591	0	0	6	14	5	23	13	9	0	21	24	27	28	11	27	20	0	3	4	2	9	9	48	5	0	0	48	13	42	107	28	45
Bacteria;Firmicutes;Clostridia;Clostridiales;Ruminococcaceae;Candidatus Soleaferrea;unknown species	EU460972.1.1289	96.51	99.5012468828	0.0	401	M02944:136:000000000-ATFBV:1:1112:25912:18570	TTGGGGATATTGCACAATGGGGGAAACCCTGATGCAGCGACGCCGCGTGAGGGAAGAAGGTTTTCGGATTGTAAACCTCTGTCCTCAGGGAAGATAATGACGGTACCTGAGGAGGAAGCCACGGCTAACTACGTGCCAGCAGCCGCGGTAATACGTAGGTGGCAAGCGTTGTCCGGAATTACTGGGTGTAAAGGGAGCGTAGGCGGTATTGCAAGTTGAATGTGAAATCTATCGGCTCAACTGATAGGCTGCGTTCAAAACTGTAGTACTTGAGTGAAGTAGAGGCAGGCGGAATTCCCGGTGTAGCGGTGGAATGCGTAGATATCGGGAGGAACACCAGTGGCGAAGGCGGCCTGCTGGGCTTTAACTGACGCTGAGGCTCGAAAGCATGGGGAGCAA…	Cluster_228	349	10	33	9	11	23	45	22	20	4	6	6	7	11	1	14	9	0	0	0	0	0	0	0	1	14	7	10	17	1	14	15	39
Bacteria;Firmicutes;Clostridia;Clostridiales;Ruminococcaceae;Ruminiclostridium 5;unknown species	EU474489.1.1369	97.76	100.0	0.0	401	M02944:136:000000000-ATFBV:1:2116:5714:9752	TGGGGGATATTGCACAATGGAGGAAACTCTGATGCAGCAACGCCGCGTGAGGGAAGAAGGTTTTCGGATTGTAAACCTCTGTCCTTGGTGAAGATAATGACGGTAGCCAAGGAGGAAGCTCCGGCTAACTACGTGCCAGCAGCCGCGGTAATACGTAGGGAGCGAGCGTTGTCCGGATTTACTGGGTGTAAAGGGTGCGTAGGCGGCAGAGCAAGTCAGGCGTGAAAACTATGGGCTTAACCCATAGCCTGCGTTTGAAACTGTTCAGCTTGAGTGAAGTAGAGGCAGATGGAATTCCCGGTGTAGCGGTGGAATGCGTAGAGATCGGGAGGAACACCAGTGGCGAAGGCGGTCTGCTGGGCTTTAACTGACGCTGAGGCACGAAAGTGTGGGGAGCAA…	Cluster_229	323	0	0	9	1	51	75	45	75	0	0	0	0	13	22	11	6	0	2	0	1	1	0	3	0	0	0	0	0	0	1	1	6
Bacteria;Firmicutes;Clostridia;Clostridiales;Clostridiaceae 1;Clostridium sensu stricto 1;unknown species	AY992397.1.1270	100.0	100.0	0.0	401	M02944:136:000000000-ATFBV:1:1101:14635:6697	TGGGGAATATTGCACAATGGGGGAAACCCTGATGCAGCAACGCCGCGTGAGTGATGACGGCCTTCGGGTTGTAAAGCTCTGTCTTCAGGGACGATAATGACGGTACCTGAGGAGGAAGCCACGGCTAACTACGTGCCAGCAGCCGCGGTAATACGTAGGTGGCGAGCGTTGTCCGGATTTACTGGGCGTAAAGGGAGCGTAGGCGGACTTTTAAGTGAGATGTGAAATACTCGGGCTCAACTTGAGTGCTGCATTTCAAACTGGAAGTCTAGAGTGCAGGAGAGGAGAATGGAATTCCTAGTGTAGCGGTGAAATGCGTAGAGATTAGGAAGAACACCAGTGGCGAAGGCGATTCTCTGGACTGTAACTGACGCTGAGGCTCGAAAGCGTGGGGAGCAA…	Cluster_23	13738	136	178	236	113	0	96	0	50	878	511	1335	1971	1542	2236	1605	2598	90	58	26	1	12	19	3	2	3	10	0	4	2	2	16	5
Bacteria;Bacteroidetes;Bacteroidia;Bacteroidales;Bacteroidales S24-7 group;unknown genus;unknown species	JN013147.1.1457	100.0	100.0	0.0	421	M02944:136:000000000-ATFBV:1:1101:4907:7934	TGAGGAATATTGGTCAATGGGCGCGAGCCTGAACCAGCCAAGTCGCGTGAGGGATGACGGTCCTACGGATTGTAAACCTCTTTTGCCGGGGAGCAAGCGTGCGTTCGTGAACGCGCGTCGAGAGTACCCGGAGAAAAAGCATCGGCTAACTCCGTGCCAGCAGCCGCGGTAATACGGAGGATGCGAGCGTTATCCGGATTTATTGGGTTTAAAGGGTGCGTAGGCGGGATGCCAAGTCAGCGGTAAAAATGCGGTGCTCAACGCCGTCGAGCCGTTGAAACTGGCGTTCTTGAGTGGGCGAGAAGTATGCGGAATGCGTGGTGTAGCGGTGAAATGCATAGATATCACGCAGAACTCCGATTGCGAAGGCAGCATACCGGCGCCCTACTGACGCTGAGG…	Cluster_230	312	2	0	0	14	2	4	97	188	0	0	5	0	0	0	0	0	0	0	0	0	0	0	0	0	0	0	0	0	0	0	0	0
Bacteria;Firmicutes;Clostridia;Clostridiales;Lachnospiraceae;Coprococcus 1;unknown species	HQ785850.1.1200	100.0	100.0	0.0	401	M02944:136:000000000-ATFBV:1:1101:22275:7928	TGGGGAATATTGCACAATGGGGGAAACCCTGATGCAGCGACGCCGCGTGAAGGAAGACGTATTTCGGTATGTAAACTTCTATCAGCAAGGAAGATGATGACGGTACTTGACTAAGAAGCCCCGGCTAACTACGTGCCAGCAGCCGCGGTAATACGTAGGGGGCAAGCGTTATCCGGATTTACTGGGTGTAAAGGGAGCGTAGGCGGCCATGCAAGTCAGAAGTGAAAGCCCGGGGCTCAACCCCGGGACTGCTTTTGAAACTGTAGGGCTAGATTGCCGGAGAGGTGAGCGGAATTCCTAGTGTAGCGGTGAAATGCGTAGATATTAGGAGGAACACCAGTGGCGAAGGCGGCTCACTGGACGGTAAATGACGCTGAGGCTCGAAAGCGTGGGGAGCAA…	Cluster_231	318	5	27	25	2	2	16	13	21	41	18	23	12	28	23	16	30	1	8	0	0	0	1	2	2	0	0	0	1	0	0	1	0
Bacteria;Firmicutes;Clostridia;Clostridiales;Lachnospiraceae;unknown genus;unknown species	JQ083911.1.1491	99.5	100.0	0.0	401	M02944:136:000000000-ATFBV:1:2113:15996:22932	TGGGGAATATTGCACAATGGGGGAAACCCTGATGCAGCAACGCCGCGTGAGTGAAGAAGTATTTCGGTATGTAAAGCTCTATCAGCAGGGAAGAAGATGACGGTACCTGAATAAGAAGCCCCGGCTAACTACGTGCCAGCAGCCGCGGTAATACGTAGGGGGCAAGCGTTATCCGGATTTACTGGGTGTAAAGGGAGCGCAGACGGCAGTGCAAGTCTGGAGTGAAAGCCCGGGGCCCAACCCCGGAACTGCTCTGGAAACTGTGCTGCTGGAGTACTGGAGGGGCAGGCGGAATTCCTAGTGTAGCGGTGAAATGCGTAGATATTAGGAGGAACACCAGTGGCGAAGGCGGCCTGCTGGACAGTAACTGACGTTGAGGCTCGAAAGCGTGGGGAGCAA…	Cluster_232	415	28	18	18	21	8	23	18	43	24	29	20	7	5	22	7	0	33	7	6	3	28	2	35	5	3	0	0	1	0	1	0	0
Bacteria;Firmicutes;Erysipelotrichia;Erysipelotrichales;Erysipelotrichaceae;Erysipelatoclostridium;Erysipelatoclostridium ramosum	ABFX02000008.225014.226528	100.0	100.0	0.0	425	M02944:136:000000000-ATFBV:1:2116:22503:11197	TAGGGAATTTTCGGCAATGGGGGAAACCCTGACCGAGCAACGCCGCGTGAAGGAAGAAGGTTTTCGGATTGTAAACTTCTGTTATAAAGGAAGAACGGCGGCTACAGGAAATGGTAGCCGAGTGACGGTACTTTATTAGAAAGCCACGGCTAACTACGTGCCAGCAGCCGCGGTAATACGTAGGTGGCAAGCGTTATCCGGAATTATTGGGCGTAAAGAGGGAGCAGGCGGCAGCAAGGGTCTGTGGTGAAAGCCTGAAGCTTAACTTCAGTAAGCCATAGAAACCAGGCAGCTAGAGTGCAGGAGAGGATCGTGGAATTCCATGTGTAGCGGTGAAATGCGTAGATATATGGAGGAACACCAGTGGCGAAGGCGACGATCTGGCCTGCAACTGACGCT…	Cluster_233	309	1	0	0	0	0	4	0	2	0	0	0	0	0	0	0	0	4	6	10	11	0	14	23	7	26	14	67	23	24	8	60	5
Bacteria;Firmicutes;Clostridia;Clostridiales;Lachnospiraceae;Blautia;unknown species	EU468332.1.1353	98.5	100.0	0.0	401	M02944:136:000000000-ATFBV:1:1106:6105:13462	TGGGGAATATTGCACAATGGGGGAAACCCTGATGCAGCGACGCCGCGTGAAGGAAGAAGTATCTCGGTATGTAAACTTCTATCAGCAGGGAAGAAAATGACGGTACCTGACTAAGAAGCCCCGGCTAACTACGTGCCAGCAGCCGCGGTAATACGTAGGGGGCAAGCGTTATCCGGATTTACTGGGTGTAAAGGGAGCGTAGACGGAGCAGCAAGTCTGATGTGAAAGGCAGGGGCTCAACCCCTGGACTGCATTGGAAACTGTTGATCTTGAGTACCGGAGGGGTAAGCGGAATTCCTAGTGTAGCGGTGAAATGCGTAGATATTAGGAGGAACACCAGTTGCGAAGGCGGCTCTCTGGACTGTAACTGACACTGAGGCACGAAAGCGTGGGGAGCAA…	Cluster_234	511	4	0	1	0	5	4	5	0	1	12	26	25	29	3	17	15	1	22	24	13	88	7	12	35	10	14	49	5	18	32	17	17
Bacteria;Firmicutes;Clostridia;Clostridiales;Lachnospiraceae;Marvinbryantia;unknown species	EU467269.1.1374	98.25	100.0	0.0	401	M02944:136:000000000-ATFBV:1:1101:17788:2478	TGGGGAATATTGCACAATGGGCGAAAGCCTGATGCAGCGACGCCGCGTGAGCGAAGAAGTATTTCGGTATGTAAAGCTCTATCAGCAGGGAAGAAAATGACGGTACCTGACTAAGAAGCTCCGGCTAAATACGTGCCAGCAGCCGCGGTAATACGTATGGAGCAAGCGTTATCCGGATTTACTGGGTGTAAAGGGAGCGTAGACGGAGAGGCAAGTCTGATGTGAAAGGCGGGGGCTCAACCCCTGGACTGCATTGGAAACTGTTTTTCTTGAGTGCCGGAGAGGTAAGCGGAATTCCTAGTGTAGCGGTGAAATGCGTAGATATTAGGAGGAACACCAGTGGCGAAGGCGGCTTACTGGACGGTAACTGACGTTGAGGCTCGAAAGCGTGGGGAGCAA…	Cluster_237	308	2	28	2	1	54	21	78	6	15	8	13	2	12	12	20	10	1	3	5	0	1	1	1	2	2	0	0	0	1	7	0	0
Bacteria;Firmicutes;Clostridia;Clostridiales;Ruminococcaceae;Ruminococcaceae UCG-010;unknown species	JX095148.1.1392	97.52	100.0	0.0	404	M02944:136:000000000-ATFBV:1:2110:15022:12793	TGGGGAATATTGGGCAATGGGCGAAAGCCTGACCCAGCGACGCCGCGTGAGGGAAGAAGGTCTTCGGATTGTAAACCTCTTTCAGCAGGGAAGAAGAAAGTGACGGTACCTGCAGAAGAAGTCACGGCTAACTACGTGCCAGCAGCCGCGGTAATACGTAGGTGGCGAGCGTTATCCGGAATTACTGGGTGTAAAGGGTGTGTAGGCGGGAATGCAAGTCAGACGTGAAATCTACGGGCTCAACCTGTAAATTGCGTTTGAAACTGTATTTCTTGAGTATGGGAGAGGTAAACGGAATTCCTGGTGTAGTAGTGAAATGCGTAGATATCAGGAGGAACACCGGTGGCGAAGGCGGTTTACTGGACCATAACTGACGCTGAGACACGAAAGCGTGGGGAG…	Cluster_238	299	27	50	30	49	39	36	38	0	0	0	10	0	1	13	1	0	1	0	0	0	0	0	1	0	0	0	0	2	1	0	0	0
Bacteria;Firmicutes;Clostridia;Clostridiales;Ruminococcaceae;Intestinimonas;unknown species	EU773155.1.1373	99.01	100.0	0.0	403	M02944:136:000000000-ATFBV:1:1108:10508:23837	TGGGGAATATTGGGCAATGGGCGCAAGCCTGACCCAGCAACGCCGCGTGAAGGAAGAAGGCTTTCGGGTTGTAAACTTCTTTTATCAGGGACGAACAAATGACGGTACCTGATGAATAAGCCACGGCTAACTACGTGCCAGCAGCCGCGGTAATACGTAGGTGGCAAGCGTTATCCGGATTTACTGGGTGTAAAGGGCGTGTAGGCGGGACTGCAAGTCAGATGTGAAAACTCGGGGCTCAACCCCGAGCCTGCATTTGAAACTGTAGTTCTTGAGTACTGGAGAGGCAGACGGAATTCCTAGTGTAGCGGTGAAATGCGTAGATATTAGGAGGAACACCAGTGGCGAAGGCGGTCTGCTGGACAGCAACTGACGCTGAGGCGCGAAAGCGTGGGGAGC…	Cluster_239	285	0	0	6	0	0	0	0	0	0	1	0	0	196	0	0	0	0	47	0	0	0	35	0	0	0	0	0	0	0	0	0	0
Bacteria;Firmicutes;Clostridia;Clostridiales;Lachnospiraceae;Lachnoclostridium;unknown species	FJ510103.1.1373	100.0	100.0	0.0	401	M02944:136:000000000-ATFBV:1:1101:13439:3137	TGGGGAATATTGCACAATGGGCGAAAGCCTGATGCAGCGACGCCGCGTGAGTGAAGAAGTATTTCGGTATGTAAAGCTCTATCAGCAGGGAAGATAATGACGGTACCTGACTAAGAAGCCCCGGCTAACTACGTGCCAGCAGCCGCGGTAATACGTAGGGGGCAAGCGTTATCCGGATTTACTGGGTGTAAAGGGAGCGTAGACGGCATGGCAAGTCTGAAGTGAAAACCCAGGGCTCAACCCTGGGACTGCTTTGGAAACTGTCAAGCTAGAGTGCAGGAGAGGTAAGTGGAATTCCTAGTGTAGCGGTGAAATGCGTAGATATTAGGAGGAACACCAGTGGCGAAGGCGGCTTACTGGACTGTAACTGACGTTGAGGCTCGAAAGCGTGGGGAGCAA…	Cluster_24	14156	285	609	298	321	781	246	536	178	491	656	381	252	433	304	309	398	1141	304	207	608	307	400	1796	538	288	207	469	243	312	563	100	195
Bacteria;Firmicutes;Clostridia;Clostridiales;Ruminococcaceae;Ruminococcaceae UCG-010;unknown species	EU507186.1.1390	100.0	100.0	0.0	403	M02944:136:000000000-ATFBV:1:2101:12710:22924	TGGGGAATATTGGGCAATGGGCGCAAGCCTGACCCAGCGACGCCGCGTGAGGGAAGACGGTCTTCGGATTGTAAACCTCTTTCAGCAGGGAAGACAAAAGGACGGTACCTGCAGAAGAAGCCACGGCTAACTACGTGCCAGCAGCCGCGGTAATACGTAGGTGGCAAGCGTTATCCGGAATTACTGGGTGTAAAGGGTGTGTAGGCGGGGCTGCAAGTCAGATGTGAAAATTATGGGCTCAACCCATAACCTGCGTCTGAAACTGTAGCTCTTGAGAGTGGGAGAGGTAAACGGAATTCCCGGTGTAGCGGTGAAATGCGTAGATATCGGGAGGAACACCAGTGGCGAAGGCGGTTTACTGGACCACAACTGACGCTGAGACACGAAAGCGTGGGGAGC…	Cluster_240	331	25	15	8	1	38	52	72	51	1	13	18	1	2	22	6	0	1	0	2	0	0	0	1	0	0	0	0	0	0	2	0	0
Bacteria;Firmicutes;Clostridia;Clostridiales;Ruminococcaceae;Pseudoflavonifractor;Pseudoflavonifractor capillosus	AY136666.1.1483	100.0	100.0	0.0	404	M02944:136:000000000-ATFBV:1:2105:15968:18209	TGGGGAATATTGGGCAATGGGCGCAAGCCTGACCCAGCAACGCCGCGTGAAGGATGAAGGCTTTCGGGTTGTAAACTTCTTTTATCAGGGACGAAATAAATGACGGTACCTGATGAATAAGCCACGGCTAACTACGTGCCAGCAGCCGCGGTAATACGTAGGTGGCAAGCGTTATCCGGATTTACTGGGTGTAAAGGGCGTGTAGGCGGGACTGCAAGTCAGGTGTGAAAACCACGGGCTCAACCTGTGGCCTGCATTTGAAACTGTAGTTCTTGAGTGCTGGAGAGGCAATCGGAATTCCGTGTGTAGCGGTGAAATGCGTAGATATACGGAGGAACACCAGTGGCGAAGGCGGATTGCTGGACAGTAACTGACGCTGAGGCGCGAAAGCGTGGGGAG…	Cluster_241	288	7	8	9	3	9	11	16	32	6	15	28	10	23	12	16	2	1	5	4	0	0	1	3	0	3	1	0	16	13	4	6	24
Bacteria;Firmicutes;Clostridia;Clostridiales;Lachnospiraceae;Lachnospiraceae NK4A136 group;unknown species	JQ084294.1.1482	100.0	100.0	0.0	401	M02944:136:000000000-ATFBV:1:1101:23998:16446	TGGGGAATATTGCACAATGGGGGAAACCCTGATGCAGCGACGCCGCGTGAGTGAAGAAGTATCTCGGTATGTAAAGCTCTATCAGCAGGAAAGATAATGACGGTACCTGACTAAGAAGCCCCGGCTAACTACGTGCCAGCAGCCGCGGTAATACGTAGGGGGCAAGCGTTATCCGGATTTACTGGGTGTAAAGGGAGCGTAGACGGCAGCGCAAGTCTGGAGTGAAATGCCGGGGCCCAACCCCGGAACTGCTTTGGAAACTGTGCGGCTCGAGTGCGGGAGAGGTAGGCGGAATTCCTAGTGTAGCGGTGAAATGCGTAGATATTAGGAGGAACACCAGTGGCGAAGGCGGCTTACTGGACCGTAACTGACGTTGAGGCTCGAAAGCGTGGGGAGCAA…	Cluster_245	265	88	1	119	1	0	0	49	0	0	0	0	0	0	0	0	0	0	0	2	0	0	0	0	0	0	5	0	0	0	0	0	0
Bacteria;Firmicutes;Clostridia;Clostridiales;Ruminococcaceae;Ruminococcaceae UCG-014;unknown species	HM123987.1.1511	99.25	100.0	0.0	402	M02944:136:000000000-ATFBV:1:1102:17690:15021	TCGGGAATATTGCGCAATGGAGGAAACTCTGACGCAGTGACGCCGCGTATAGGAAGAAGTTTTTCGGAATGTAAACTATTGTCGTTAGGGAAGAGAAAGGACAGTACCTAAGGAGGAAGCTCCGGCTAACTACGTGCCAGCAGCCGCGGTAATACGTAGGGAGCGAGCGTTATCCGGAATTATTGGGTGTAAAGGGTGCGTAGACGGGTTAGCAAGTTAGTTGTGAAATCCCTCGGCTTAACTGAGGAACTGCAACTAAAACTACTAATCTTGAGTGCAGGAGAGGTAAGTGGAATTCCTAGTGTAGCGGTGAAATGCGTAGATATTAGGAGGAACACCAGTGGCGAAGGCGACTTACTGGACTGTAACTGACGTTGAGGCACGAAAGTGTGGGGAGCA…	Cluster_249	263	67	0	57	117	0	0	0	15	0	0	0	0	0	0	0	0	0	0	0	0	0	0	0	0	0	3	0	3	1	0	0	0
Bacteria;Firmicutes;Clostridia;Clostridiales;Ruminococcaceae;Ruminococcaceae UCG-005;unknown species	AB627696.1.1509	100.0	100.0	0.0	404	M02944:136:000000000-ATFBV:1:1111:18274:10838	TGGGGAATATTGGGCAATGGGCGAAAGCCTGACCCAGCAACGCCGCGTGAAGGAAGAAGGCCTTCGGGTTGTAAACTTCTTTTACCAGGGACGAAGGACGTGACGGTACCTGGAGAAAAAGCAACGGCTAACTACGTGCCAGCAGCCGCGGTAATACGTAGGTTGCAAGCGTTGTCCGGATTTACTGGGTGTAAAGGGCGTGTAGGCGGAGGCGCAAGTTGGGAGTGAAATCTATGGGCTCAACCCATAAACTGCTCTCAAAACTGTGTCCCTTGAGTATCGGAGAGGCAAGCGGAATTCCTAGTGTAGCGGTGAAATGCGTAGATATTAGGAGGAACACCAGTGGCGAAGGCGGCTTGCTGGACGACAACTGACGCTGAGGCGCGAAAGCGTGGGGAG…	Cluster_25	13017	2654	776	2353	2586	2613	375	1295	109	8	3	0	0	0	12	0	0	11	0	20	0	0	0	30	8	11	65	0	71	10	7	0	0
Bacteria;Bacteroidetes;Bacteroidia;Bacteroidales;Rikenellaceae;Alistipes;unknown species	EF405068.1.1492	100.0	100.0	0.0	421	M02944:136:000000000-ATFBV:1:2111:15766:11704	TGAGGAATATTGGTCAATGGACGCAAGTCTGAACCAGCCATGCCGCGTGCAGGATGAAGGTGCTATGCATTGTAAACTGCTTTTGTACGAGGGTAAATTCAGATACGTGTATCTGTTTGAAAGTATCGTACGAATAAGGATCGGCTAACTCCGTGCCAGCAGCCGCGGTAATACGGAGGATCCGAGCGTTATCCGGATTTATTGGGTTTAAAGGGTGCGTAGGCGGTTTGATAAGTTAGAGGTGAAAGCTCGATGCTCAACATCGAAATTGCCTCTGATACTGTCAGACTAGAGTGTAGTTGCGGAAGGCGGAATGTGTGGTGTAGCGGTGAAATGCTTAGATATCACACAGAACACCGATTGCGAAGGCAGCTTTCCAAGCTATTACTGACGCTGAGG…	Cluster_250	263	2	6	5	0	17	3	2	7	32	10	15	11	15	32	12	27	3	11	8	6	5	4	7	14	0	0	0	0	0	9	0	0
Bacteria;Firmicutes;Clostridia;Clostridiales;Lachnospiraceae;unknown genus;unknown species	EU622711.1.1495	99.5	100.0	0.0	401	M02944:136:000000000-ATFBV:1:1111:6438:7224	TGGGGAATATTGCACAATGGGGGAAACCCTGATGCAGCGACGCCGCGTGAGTGAAGAAGTATTTCGGTATGTAAAGCTCTATCAGCAGGGAAGATAATGACGGTACCTGACTAAGAAGCCCCGGCTAACTACGTGCCAGCAGCCGCGGTAATACGTAGGGGGCAAGCGTTATCCGGATTTACTGGGTGTAAAGGGAGCGTAGGTGGCAAGGCAAGTCAGATGTGAAAACCCGGGGCTCAACTCCGGGATTGCATTTGAAACTGTCTGGCTGGAGTGCAGGAGAGGTAAGTGGAATTCCTAGTGTAGCGGTGAAATGCATAGATATTAGGAGGAACACCAGTGGCGAAGGCGGCTTACTGGACTGTAACTGACACTGAGGCTCGAAAGCGTGGGGAGCAA…	Cluster_254	411	0	0	0	0	84	107	13	30	11	1	14	0	32	88	28	0	0	0	0	0	0	0	0	0	0	2	0	0	0	0	1	0
Bacteria;Bacteroidetes;Bacteroidia;Bacteroidales;Bacteroidaceae;Bacteroides;Bacteroides caccae	AB510697.1.1478	100.0	100.0	0.0	421	M02944:136:000000000-ATFBV:1:1101:21932:4435	TGAGGAATATTGGTCAATGGACGCGAGTCTGAACCAGCCAAGTAGCGTGAAGGATGACTGCCCTATGGGTTGTAAACTTCTTTTATATGGGAATAAAGTGGTCCACGTGTGGACTTTTGTATGTACCATATGAATAAGGATCGGCTAACTCCGTGCCAGCAGCCGCGGTAATACGGAGGATCCGAGCGTTATCCGGATTTATTGGGTTTAAAGGGAGCGTAGGCGGATTGTTAAGTCAGTTGTGAAAGTTTGCGGCTCAACCGTAAAATTGCAGTTGATACTGGCAGTCTTGAGTGCAGTAGAGGTGGGCGGAATTCGTGGTGTAGCGGTGAAATGCTTAGATATCACGAAGAACTCCGATTGCGAAGGCAGCTCACTGGAGTGTAACTGACGCTGATG…	Cluster_26	12301	62	123	538	303	46	34	249	63	1186	391	875	319	873	1123	590	103	325	586	1690	771	367	90	166	257	134	82	301	200	223	14	175	42
Bacteria;Firmicutes;Clostridia;Clostridiales;Ruminococcaceae;Ruminiclostridium 5;unknown species	AY916179.1.1336	99.75	100.0	0.0	401	M02944:136:000000000-ATFBV:1:2105:15697:21545	TGGGGGATATTGCACAATGGGGGAAACCCTGATGCAGCAATGCCGCGTGAGGGAAGAAGGTCTTCGGATTGTAAACCTAAGTAGCCAGGGACGATAATGACGGTACCTGGAGAGTAAGCTCCGGCTAACTACGTGCCAGCAGCCGCGGTAATACGTAGGGAGCGAGCGTTGTCCGGAATTACTGGGTGTAAAGGGTGCGTAGGCGGGATGGCAAGTCAGATGTGAAATACCGGGGCTTAACCCCGGGGCTGCATTTGAAACTGTCGTTCTTGAGTGAAGTAGAGGCAGGCGGAATTCCTAGTGTAGCGGTGAAATGCGTAGATATTAGGAGGAACACCAGTGGCGAAGGCGGCCTGCTGGGCTTTAACTGACGCTGAGGCACGAAAGCATGGGGAGCAA…	Cluster_261	234	3	25	13	0	15	7	20	21	3	20	11	11	23	46	6	3	0	0	0	1	0	0	0	0	0	1	0	1	0	1	0	3
Bacteria;Firmicutes;Clostridia;Clostridiales;Ruminococcaceae;Hydrogenoanaerobacterium;unknown species	HQ792277.1.1481	100.0	100.0	0.0	400	M02944:136:000000000-ATFBV:1:2101:12541:17475	TGGGGGATATTGCACAATGGGCGCAAGCCTGATGCAGCGACGCCGCGTGTGGGAAGACGGCCCTCGGGTTGTAAACCACTGGCTTTGGGGACGATAATGACGGTACCCAAGGAGGAAGCTCCGGCTAACTACGTGCCAGCAGCCGCGGTAATACGTAGGGAGCGAGCGTTGTCCGGAATTACTGGGTGTAAAGGGAGCGTAGGCGGGAGTGCAAGTTGAATGTTTAATCTATGGGCTCAACCCATATCAGCGTTCAAAACTGCATTTCTTGAGTGAAGTAGAGGTTGGCGGAATTCCTAGTGTAGCGGTGAAATGCGTAGATATTAGGAGGAACACCAGTGGCGAAGGCGGCCAACTGGGCTTTTACTGACGCTGAGGCTCGAAAGCGTGGGGAGCAAAC	Cluster_264	227	3	18	5	1	0	0	0	0	11	24	3	3	0	0	0	0	111	48	0	0	0	0	0	0	0	0	0	0	0	0	0	0
Bacteria;Firmicutes;Clostridia;Clostridiales;Lachnospiraceae;Lachnoclostridium 12;unknown species	EU474970.1.1392	97.76	100.0	0.0	401	M02944:136:000000000-ATFBV:1:1102:22191:17344	TGGGGAATATTGCACAATGGGGGAAACCCTGATGCAGCGACGCCGCGTGAGTGAAGAAGTATTTCGGTATGTAAAGCTCTATCAGCAGGGAAGAAAATGACGGTACCTGACTAAGAAGCCCCGGCTAACTACGTGCCAGCAGCCGCGGTAATACGTAGGGGGCAAGCGTTATCCGGATTTACTGGGTGTAAAGGGAGCGTAGGTGGCATGTCAAGTCAGAAGTGAAAGCCCGCGGCTTAACCGCGGGACTGCTTTTGAAACTGACAGGCTGGAGTGCAGGAGAGGTAAGCGGAATTCCTAGTGTAGCGGTGAAATGCGTAGATATTAGGAGGAACACCAGTGGCGAAGGCGGCTTACTGGACTGTAACTGACACTGAGGCTCGAAAGCGTGGGGAGCAA…	Cluster_265	256	9	24	10	7	4	17	6	9	17	16	14	18	16	12	8	9	2	7	6	1	0	4	1	3	4	1	1	7	1	9	2	11
Bacteria;Firmicutes;Clostridia;Clostridiales;Lachnospiraceae;Lachnospiraceae UCG-006;unknown species	EF097574.1.1390	99.25	100.0	0.0	401	M02944:136:000000000-ATFBV:1:1102:10806:21114	TGGGGGATATTGCACAATGGGGGAAACCCTGATGCAGCGACGCCGCGTGAGCGATGAAGTATTTCGGTATGTAAAGCTCTATCAGCAGGGAAGAAAATGACGGTACCTGACTAAGAAGCCCCGGCTAACTACGTGCCAGCAGCCGCGGTAATACGTAGGGGGCAAGCGTTATCCGGATTTACTGGGTGTAAAGGGAGCGTAGACGGCGGTGCAAGTCTGAAGTGAAAGGCAAGGGCTCAACCTTTGGACTGCTTTGGAAACTGTGCTGCTAGAGTGTCGGAGAGGCAAGTGGAATTCCTAGTGTAGCGGTGAAATGCGTAGATATTAGGAGGAACACCAGTGGCGAAGGCGGCTTGCTGGACGATGACTGACGTTGAGGCTCGAAAGCGTGGGGAGCAA…	Cluster_267	254	5	3	40	11	27	9	16	5	15	7	4	11	11	4	1	5	21	3	3	4	1	0	23	2	1	4	0	0	3	11	0	4
Bacteria;Firmicutes;Clostridia;Clostridiales;Ruminococcaceae;Ruminococcaceae UCG-004;unknown species	DQ799052.1.1393	99.01	100.0	0.0	405	M02944:136:000000000-ATFBV:1:2103:16209:15561	TGGGGAATATTGGGCAATGGGCGCAAGCCTGACCCAGCAACGCCGCGTGAAGGAAGAAGGCTTTCGGGTTGTAAACTTCTTTTATCAGGGACGAAGACAATGACGGTACCTGATGAATAAGCCACGGCTAACTACGTGCCAGCAGCCGCGGTAATACGTAGGTGGCAAGCGTTATCCGGATTTACTGGGTGTAAAGGGCGTGTAGGCGGGACTGCAAGTCAGATGTGAAAACTATGGGCTCAACCCATAGCCTGCATTTGAAACTGTAGTTCTTGAGTGTCGGAGAGGCAATCGGAATTCCGTGTGTAGCGGTGAAATGCGTAGATATACGGAGGAACACCAGTGGCGAAGGCGGATTGCTGGACGATAACTGACGCTGAGGCGCGAAAGCGTGGGGAG…	Cluster_268	350	0	0	0	303	0	0	0	0	3	8	0	0	0	1	20	0	0	1	0	0	0	0	0	0	0	0	0	14	0	0	0	0
Bacteria;Firmicutes;Clostridia;Clostridiales;Lachnospiraceae;unknown genus;unknown species	EU458097.1.1394	98.75	100.0	0.0	401	M02944:136:000000000-ATFBV:1:1101:18853:7465	TGGGGGATATTGCACAATGGGCGCAAGCCTGATGCAGCGACGCCGCGTGAGCGAAGAAGTATTTCGGTATGTAAAGCTCTATCAGCAGGGAAGAAAATGACGGTACCTGACTAAGAAGCTCCGGCTAAATACGTGCCAGCAGCCGCGGTAATACGTATGGAGCAAGCGTTATCCGGAATTACTGGGTGTAAAGGGAGCGTAGGCGGCGGGGCAAGTCTGATGTGAAAACCCAGGGCCCAACCCTGGGAGTGCATTGGAAACTGTTCTGCTTGAGTACCGGAGAGGCAGGCGGAATTCCTAGTGTAGCGGTGAAATGCGTAGATATTAGGAGGAACACCAGTGGCGAAGGCGGCCTGCTGGACGGTAACTGACGCTGAGGCTCGAAAGCGTGGGGAGCAA…	Cluster_269	220	64	10	37	0	0	0	0	0	0	3	57	47	1	1	0	0	0	0	0	0	0	0	0	0	0	0	0	0	0	0	0	0
Bacteria;Bacteroidetes;Bacteroidia;Bacteroidales;Porphyromonadaceae;Parabacteroides;unknown species	DQ794809.1.1404	100.0	100.0	0.0	421	M02944:136:000000000-ATFBV:1:1102:24745:6981	TGAGGAATATTGGTCAATGGCCGAGAGGCTGAACCAGCCAAGTCGCGTGAGGGATGAAGGTTCTATGGATCGTAAACCTCTTTTATAAGGGAATAAAGTGCGGGACGTGTCCCGTTTTGTATGTACCTTATGAATAAGGATCGGCTAACTCCGTGCCAGCAGCCGCGGTAATACGGAGGATCCGAGCGTTATCCGGATTTATTGGGTTTAAAGGGTGCGTAGGCGGCCTTTTAAGTCAGCGGTGAAAGTCTGTGGCTCAACCATAGAATTGCCGTTGAAACTGGGGGGCTTGAGTATGTTTGAGGCAGGCGGAATGCGTGGTGTAGCGGTGAAATGCATAGATATCACGCAGAACCCCGATTGCGAAGGCAGCCTGCCAAGCCATGACTGACGCTGATG…	Cluster_27	17264	48	354	93	228	342	192	262	143	466	688	290	226	628	474	501	354	1536	1811	1648	851	413	1325	436	2035	91	70	116	125	137	171	228	982
Bacteria;Firmicutes;Clostridia;Clostridiales;Ruminococcaceae;Anaerofilum;unknown species	DQ807049.1.1401	100.0	100.0	0.0	403	M02944:136:000000000-ATFBV:1:2114:12210:24831	TGGGGGATATTGCACAATGGAGGAAACTCTGATGCAGCGACGCCGCGTGAGGGAAGAAGGTCTTCGGATTGTAAACCTCTGTCTTCGGGGACGAAAGAAATGACGGTACTCGAGGAGGAAGCCACGGCTAACTACGTGCCAGCAGCCGCGGTAAAACGTAGGTGGCAAGCGTTGTCCGGAATTACTGGGTGTAAAGGGAGCGCAGGCGGAACTGCAAGTTGGATGTCAAATCTACGGGCTCAACCCGTATACGCATTCAAAACTGCGGTTCTTGAGTAGTGCAGAGGTAGGCGGAATTCCCGGTGTAGCGGTGGAATGCGTAGATATCGGGAGGAACACCAGTGGCGAAGGCGGCCTACTGGGCACCAACTGACGCTGAGGCTCGAAAGCATGGGTAGC…	Cluster_274	219	13	0	6	2	8	22	20	14	13	8	9	0	24	35	11	7	1	6	1	0	0	2	0	2	0	0	2	5	1	3	0	4
Bacteria;Firmicutes;Clostridia;Clostridiales;Lachnospiraceae;[Ruminococcus] gauvreauii group;Ruminococcus gauvreauii	EF529620.1.1456	100.0	100.0	0.0	401	M02944:136:000000000-ATFBV:1:2106:12217:22512	TGGGGAATATTGCACAATGGGGGAAACCCTGATGCAGCGACGCCGCGTGAGCGAAGAAGTATTTCGGTATGTAAAGCTCTATCAGCAGGGAAGAAAATGACGGTACCTGACTAAGAAGCCCCGGCTAACTACGTGCCAGCAGCCGCGGTAATACGTAGGGGGCAAGCGTTATCCGGATTTACTGGGTGTAAAGGGAGCGTAGACGGCATAGTAAGTCTGATGTGAAAGGCGGGGGCTCAACCCCTGGACTGCATTGGAAACTATTAAGCTGGAGTGTCGGAGAGGTAAGTGGAATTCCTAGTGTAGCGGTGAAATGCGTAGATATTAGGAGGAACACCAGTGGCGAAGGCGGCTTACTGGACGATCACTGACGTTGAGGCTCGAAAGCGTGGGGAGCAA…	Cluster_275	252	0	8	1	0	2	4	0	0	3	0	0	0	8	1	1	7	8	0	0	0	2	0	40	2	23	3	16	7	7	70	29	10
Bacteria;Firmicutes;Clostridia;Clostridiales;Ruminococcaceae;Ruminococcaceae UCG-014;unknown species	HM831747.1.1343	99.75	100.0	0.0	402	M02944:136:000000000-ATFBV:1:1116:25360:5068	TCGGGAATATTGCGCAATGGAGGAAACTCTGACGCAGTGACGCCGCGTGCAGGAAGAAGGTTTTCGGATTGTAAACTGCTTTAGACAGGGAAGATACAAGACAGTACCTGTAGAATAAGCTCCGGCTAACTACGTGCCAGCAGCCGCGGTAATACGTAGGGAGCAAGCGTTATCCGGATTTATTGGGTGTAAAGGGTGCGTAGACGGGAAGGCAAGTTGGTTGTGAAATCCCTCGGCTTAACTGAGGAACTGCAACCAAAACTATCTTTCTTGAGTGCTGGAGAGGAAAGTGGAATTCCTAGTGTAGCGGTGAAATGCGTAGATATTAGGAGGAACACCAGTGGCGAAGGCGACTTTCTGGACAGTAACTGACGTTGAGGCACGAAAGTGTGGGGAGCA…	Cluster_277	226	0	11	0	40	39	3	83	42	2	6	0	0	0	0	0	0	0	0	0	0	0	0	0	0	0	0	0	0	0	0	0	0
Bacteria;Deferribacteres;Deferribacteres;Deferribacterales;Deferribacteraceae;Mucispirillum;Mucispirillum schaedleri	AY387670.1.1471	100.0	100.0	0.0	426	M02944:136:000000000-ATFBV:1:2114:14532:22009	TGGGGAATTTTGCGCAATGCTCGTAAGAGTGACGCAGCGACGCCGCGTGAATGACGAAGGCCTTCGGGTCGTAAAGTTCTTTCGACAGGGAAGAAAATGCCTATAAGTAACTGTGTATGTATTGACGGTACCTGTATAAGCAGCCCCGGCTAACTCCGTGCCAGCAGCCGCGGTAATACGGAGGGGGCGAGCGTTGTTCGGAGTGACTGGGCGTAAAGAGCACGTAGGCGGTGTTGTAAGTCATTAGTCAAAGACTAGAGCTCAACTTTAGTAAGGCTAGTGATACTATAATACTAGAGTATCAGAGAGGATTGCAGAATTCCTGGTGTAGCGGTGAAATGCGTAGATATCAGGAGGAATACCGTTAGCGAAGGCGGCAATCTGGCTGGAAACTGACGC…	Cluster_279	228	9	2	2	23	1	6	1	2	20	41	16	17	15	4	3	3	0	0	5	0	0	0	0	1	0	1	1	4	0	0	0	0
Bacteria;Firmicutes;Clostridia;Clostridiales;Lachnospiraceae;Blautia;unknown species	DQ804356.1.1389	100.0	100.0	0.0	401	M02944:136:000000000-ATFBV:1:1101:11885:3005	TAGGGAATATTGCACAATGGGGGAAACCCTGATGCAGCGACGCCGCGTGAAGGAAGAAGTATCTCGGTATGTAAACTTCTATCAGCAGGGAAGACAATGACGGTACCTGACTAAGAAGCCCCGGCTAACTACGTGCCAGCAGCCGCGGTAATACGTAGGGGGCAAGCGTTATCCGGATTTACTGGGTGTAAAGGGAGCGTAGACGGACGGGCAAGTCTGAAGTGAAAGGCAGGGGCTCAACCCCTGGACTGCTTTGGAAACTGTCCATCTAGAGTGCCGGAGAGGTAAGCGGAATTCCTAGTGTAGCGGTGAAATGCGTAGATATTAGGAGGAACACCAGTGGCGAAGGCGGCTTACTGGACGGTAACTGACGTTGAGGCTCGAAAGCGTGGGGAGCAA…	Cluster_28	11043	241	0	93	5	0	909	0	0	0	0	331	0	532	252	239	0	0	649	255	0	0	773	2	11	3	10	2058	1854	906	1	1919	0
Bacteria;Firmicutes;Clostridia;Clostridiales;Ruminococcaceae;Ruminiclostridium 1;unknown species	FJ366371.1.1362	100.0	100.0	0.0	404	M02944:136:000000000-ATFBV:1:2117:10297:15833	TGGGGAATATTGCACAATGGGGGGAACCCTGATGCAGCAACGCCGCGTGAAGGATGAAGGCCTTCGGGTTGTAAACTTTTTTGATCGGGGACGAAAGAAATGACTGTACCCGAAAAACAAGTCACGGCTAACTACGTGCCAGCAGCCGCGGTAATACGTAGGTGGCAAGCGTTGTCCGGATTTACTGGGTGTAAAGGGCGTGTAGGCGGGTCAGCAAGTCAGATGTGAAATGCCGGGGCTTAACTCCGGAACTGCAACTGAAACTGTTGATCTTGAGTACTGGAGAGGAAAGTGGAATTCCTAGTGTAGCGGTGAAATGCATAGAGATTAGGAGGAACACCAGTGGCGAAGGCGGCTTTCTGGACAGTAACTGACGCTGAGGCGCGAAAGCGTGGGGAG…	Cluster_280	220	37	37	31	38	0	14	0	23	1	18	0	1	0	17	0	0	0	0	1	0	0	0	0	0	0	1	0	1	0	0	0	0
Bacteria;Firmicutes;Clostridia;Clostridiales;Lachnospiraceae;[Ruminococcus] gauvreauii group;unknown species	EU469473.1.1385	99.25	99.7506234414	0.0	400	M02944:136:000000000-ATFBV:1:2114:25707:8455	TGGGGAATATTGCACAATGGGCGAAAGCCTGATGCAGCGACGCCGCGTGAGCGAAGAAGTATTTCGGTATGTAAAGCTCTATCAGCAGGGAAGAAAATGACGGTACCTGACTAAGAAGCCCCGGCTAACTACGTGCCAGCAGCCGCGGTAATACGTAGGGGGCAAGCGTTATCCGGATTTACTGGGTGTAAAGGGAGCGTAGACGGAGAGGCAAGTCTGAAGTGAAAACCCAAGGCTCAACCATGGGACTGCTTTGGAAACTGTTTTTCTGGAGTGCCGGAGGGGTAAGCGGAATTCCTAGTGTAGCGGTGAAATGCGTAGATATTAGGAGGAACACCAGTGGCGAAGGCGGCTTACTGGACGGTAACTGACGTTGAGGCTCGAAAGCGTGGGGAGCAA…	Cluster_286	235	0	162	59	0	2	4	3	0	0	0	0	0	0	0	0	0	0	0	0	0	0	0	0	0	0	5	0	0	0	0	0	0
Bacteria;Firmicutes;Clostridia;Clostridiales;Defluviitaleaceae;Defluviitaleaceae UCG-011;unknown species	JQ248091.1.1511	94.28	100.0	1e-174	402	M02944:136:000000000-ATFBV:1:2115:12729:8504	TGGGGAATATTGCACAATGGGGGGAACCCTGATGCAGCGATGCCGCGTGAAGGAAGAAGGTTTTCGGATTGTAAACTTCTATCAGCAAGGAAGAAAAAGGACAGTACTTGACTAAGCAGCCCCGGCTAACTACGTGCCAGCAGCCGCGGTAATACGTAGGGGGCAAGCGTTATCCGGAATTACTGGGTGTAAAGGGTGCGTAGGCGGCAATGCAAGTCAGTCGTGAAAGGTATGGGCTTAACCCGTAAACTGCGATTGAAACTGCATAGCTAGAGTGCAGGAGAGGAAAGCGGAATTCCTAGTGTAGCGGTGAAATGCGTAGATATTAGGAAGAACACCAGTGGCGAAGGCGGCTTTCTGGACTGCAACTGACGCTGAGGCACGAAAGCGTGGGGAGCA…	Cluster_288	206	18	14	20	47	23	14	35	21	0	2	0	0	3	6	0	0	0	0	1	0	0	0	0	0	0	0	0	2	0	0	0	0
Bacteria;Firmicutes;Clostridia;Clostridiales;Lachnospiraceae;Lachnoclostridium;unknown species	DQ823693.1.1392	97.75	99.7506234414	0.0	400	M02944:136:000000000-ATFBV:1:2114:19741:11311	TGGGGAATATTGCACAATGGGGGAAACCCTGATGCAGCGACGCCGCGTGAAGGAAGAAGTATCTCGGTATGTAAACTTCTATCAGCAGGGAAGAAAATGACGGTACCTGACTAAGAAGCCCCGGCTAACTACGTGCCAGCAGCCGCGGTAATACGTAGGGGGCAAGCGTTATCCGGATTTACTGGGTGTAAAGGGAGCGTAGACGGAGTGGCAAGTCTGGAGTGAAAACCCAGGGCTCAACCCTGGGACTGCTTTGGAAACTGTCAATCTAGAGTGCTGGAGAGGTAAGTGGAATTCCTAGTGTAGCGGTGAAATGCGTAGATATTAGGAGGAACACCAGTGGCGAAGGCGGCTTACTGGACAGTGACTGACGTTGAGGCTCGAAAGCGTGGGGAGCAA…	Cluster_289	266	1	1	1	0	1	0	5	3	1	3	1	4	3	0	3	0	4	0	0	2	0	2	2	0	7	9	23	65	18	30	36	41
Bacteria;Bacteroidetes;Bacteroidia;Bacteroidales;Porphyromonadaceae;Parabacteroides;Parabacteroides merdae	AY169416.1.1303	100.0	100.0	0.0	421	M02944:136:000000000-ATFBV:1:1101:4982:4257	TGAGGAATATTGGTCAATGGCCGAGAGGCTGAACCAGCCAAGTCGCGTGAAGGAAGAAGGATCTATGGTTTGTAAACTTCTTTTATAGGGGAATAAAGTGGAGGACGTGTCCTTTTTTGTATGTACCCTATGAATAAGCATCGGCTAACTCCGTGCCAGCAGCCGCGGTAATACGGAGGATGCGAGCGTTATCCGGATTTATTGGGTTTAAAGGGTGCGTAGGTGGTGATTTAAGTCAGCGGTGAAAGTTTGTGGCTCAACCATAAAATTGCCGTTGAAACTGGGTTACTTGAGTGTGTTTGAGGTAGGCGGAATGCGTGGTGTAGCGGTGAAATGCATAGATATCACGCAGAACTCCGATTGCGAAGGCAGCTTACTAAACCATAACTGACACTGAAG…	Cluster_29	10631	63	143	117	189	69	174	116	193	152	260	199	101	361	260	127	421	89	157	251	189	109	66	66	112	393	568	1349	818	701	355	1477	986
Bacteria;Firmicutes;Clostridia;Clostridiales;Lachnospiraceae;unknown genus;unknown species	HQ681722.1.1455	99.75	100.0	0.0	401	M02944:136:000000000-ATFBV:1:1118:23278:16836	TGGGGAATATTGCACAATGGGGGAAACCCTGATGCAGCGACGCCGCGTGAGCGATGAAGTATTTCGGTATGTAAAGCTCTATCAGCAGGGAAGAAAATGACGGTACCTGACTAAGAAGCCCCGGCTAACTACGTGCCAGCAGCCGCGGTAATACGTAGGGGGCAAGCGTTATCCGGATTTACTGGGTGTAAAGGGAGCGTAGACGGCGGTGCAAGCCAGATGTGAAAGCCCGGGGCTCAACCCCGGGACTGCATTTGGAACTGTATAGCTGGAGTGTCGGAGAGGCAGGCGGAATTCCTAGTGTAGCGGTGAAATGCGTAGATATTAGGAGGAACACCAGTGGCGAAGGCGGCCTGCTGGACGATGACTGACGTTGAGGCTCGAAAGCGTGGGGAGCAA…	Cluster_291	236	7	3	13	3	21	3	3	1	7	15	1	0	22	7	0	0	3	1	1	0	6	0	12	105	0	2	0	0	0	0	0	0
Bacteria;Firmicutes;Clostridia;Clostridiales;Ruminococcaceae;Oscillibacter;unknown species	JQ084709.1.1491	99.01	100.0	0.0	403	M02944:136:000000000-ATFBV:1:2113:23145:8881	TGGGGAATATTGGGCAATGGACGCAAGTCTGACCCAGCAACGCCGCGTGAAGGAAGAAGGCTTTCGGGTTGTAAACTTCTTTTAAGGGGGAAGAGGAGAAGACGGTACCCCTTGAATAAGCCACGGCTAACTACGTGCCAGCAGCCGCGGTAATACGTAGGTGGCAAGCGTTGTCCGGATTTACTGGGTGTAAAGGGCGTGCAGCCGGGCTGACAAGTCAGATGTGAAATCCGCGGGCTTAACCCGCGAACTGCATTTGAAACTATTGGTCTTGAGTACCGGAGAGGTTATCGGAATTCCTTGTGTAGCGGTGAAATGCGTAGATATAAGGAAGAACACCAGTGGCGAAGGCGGATAACTGGACGGCAACTGACGGTGAGGCGCGAAAGCGTGGGGAGC…	Cluster_292	291	22	3	5	4	27	67	21	67	15	0	25	8	4	12	6	1	0	0	0	1	0	0	0	0	0	0	0	3	0	0	0	0
Bacteria;Proteobacteria;Gammaproteobacteria;Enterobacteriales;Enterobacteriaceae;Escherichia-Shigella;Escherichia coli	JWZO01000064.3.1558	100.0	100.0	0.0	426	M02944:136:000000000-ATFBV:1:1101:7873:2328	TGGGGAATATTGCACAATGGGCGCAAGCCTGATGCAGCCATGCCGCGTGTATGAAGAAGGCCTTCGGGTTGTAAAGTACTTTCAGCGGGGAGGAAGGGAGTAAAGTTAATACCTTTGCTCATTGACGTTACCCGCAGAAGAAGCACCGGCTAACTCCGTGCCAGCAGCCGCGGTAATACGGAGGGTGCAAGCGTTAATCGGAATTACTGGGCGTAAAGCGCACGCAGGCGGTTTGTTAAGTCAGATGTGAAATCCCCGGGCTCAACCTGGGAACTGCATCTGATACTGGCAAGCTTGAGTCTCGTAGAGGGGGGTAGAATTCCAGGTGTAGCGGTGAAATGCGTAGAGATCTGGAGGAATACCGGTGGCGAAGGCGGCCCCCTGGACGAAGACTGACGC…	Cluster_3	102908	99	1193	365	348	1470	900	2373	423	1946	122	250	260	923	59	880	225	6025	5003	2186	11955	6779	9395	9343	7324	6105	7714	2949	649	2783	2694	5811	4357
Bacteria;Bacteroidetes;Bacteroidia;Bacteroidales;Rikenellaceae;Alistipes;Alistipes finegoldii	CP003274.2181216.2182629	100.0	100.0	0.0	421	M02944:136:000000000-ATFBV:1:1101:9714:14448	TGAGGAATATTGGTCAATGGACGCAAGTCTGAACCAGCCATGCCGCGTGCAGGAAGACGGCTCTATGAGTTGTAAACTGCTTTTGTACTAGGGTAAACGCTTCTACGTGTAGGAGCCTGAAAGTATAGTACGAATAAGGATCGGCTAACTCCGTGCCAGCAGCCGCGGTAATACGGAGGATCCAAGCGTTATCCGGATTTATTGGGTTTAAAGGGTGCGTAGGCGGTTTGATAAGTTAGAGGTGAAATACCGGGGCTCAACTCCGGAACTGCCTCTAATACTGTTGAACTAGAGAGTAGTTGCGGTAGGCGGAATGTATGGTGTAGCGGTGAAATGCTTAGAGATCATACAGAACACCGATTGCGAAGGCAGCTTACCAAACTATATCTGACGTTGAGG…	Cluster_30	10555	31	42	30	55	104	75	71	47	600	626	471	714	669	787	224	451	178	1741	250	273	421	134	701	687	383	37	143	21	80	179	58	272
Bacteria;Firmicutes;Clostridia;Clostridiales;Ruminococcaceae;Ruminiclostridium 5;unknown species	HM848627.1.1281	99.5	100.0	0.0	401	M02944:136:000000000-ATFBV:1:2115:26895:10516	TGGGGGATATTGCACAATGGGGGAAACCCTGATGCAGCAACGCCGCGTGAGGGAAGAAGGTTTTCGGATTGTAAACCTCTGTCCTTGGTGACGATAATGACGGTAGCCAAGGAGGAAGCTCCGGCTAACTACGTGCCAGCAGCCGCGGTAATACGTAGGGAGCGAGCGTTGTCCGGATTTACTGGGTGTAAAGGGTGCGTAGGCGGCAATGCAAGTCAGGCGTGAAAGCTCGGGGCTTAACCCCGAAACTGCGCTTGAAACTGTGTTGCTTGAGTGAAGTAGAGGTAGGCGGAATTCCCGGTGTAGCGGTGAAATGCGTAGAGATCGGGAGGAACACCAGTGGCGAAGGCGGCCTACTGGGCTTTAACTGACGCTGAGGCACGAAAGCATGGGTAGCAA…	Cluster_300	195	0	0	3	0	42	78	0	45	0	0	0	0	0	1	22	0	0	0	0	0	0	2	1	0	0	0	0	0	1	0	0	0
Bacteria;Bacteroidetes;Bacteroidia;Bacteroidales;Bacteroidales S24-7 group;unknown genus;unknown species	HM808045.1.1360	100.0	100.0	0.0	420	M02944:136:000000000-ATFBV:1:1115:18748:17429	TGAGGAATATTGGTCAATGGGAGAGATCCTGAACCAGCCAAGCCGCGTGAGGGAAGACGGCCCTATGGGTTGTAAACCTCTTTTGTCGGAGAACAAAACCCGGGACGTGTCCCGGACTGCGTGTATCCGAAGAAAAAGCATCGGCTAACTCCGTGCCAGCAGCCGCGGTAATACGGAGGATGCGAGCGTTATCCGGATTTATTGGGTTTAAAGGGTGCGTAGGCGGTCCGTTAAGTCAGCGGTAAAATTGCGGGGCTCAACCCCGTCGAGCCGTTGAAACTGGCAGACTTGAGTTGGCGAGAAGTACGCGGAATGCGCGGTGTAGCGGTGAAATGCATAGATATCGCGCAGAACTCCGATTGCGAAGGCAGCGTACCGGCGCCAGACTGACGCTGAGGC…	Cluster_303	184	19	28	25	23	14	7	17	31	8	2	1	1	0	3	0	4	0	0	0	0	0	0	0	0	0	0	0	1	0	0	0	0
Bacteria;Firmicutes;Clostridia;Clostridiales;Lachnospiraceae;Blautia;unknown species	FJ677532.1.1386	99.5	100.0	0.0	401	M02944:136:000000000-ATFBV:1:2114:12301:11363	TGGGGAATATTGCACAATGGGGGAAACCCTGATGCAGCGACGCCGCGTGAAGGAAGAAGTATCTCGGTATGTAAACTTCTATCAGCAGGGAAGAAAATGACGGTACCTGACTAAGAAGCCCCGGCTAACTACGTGCCAGCAGCCGCGGTAATACGTAGGGGGCAAGCGTTATCCGGATTTACTGGGTGTAAAGGGAGCGTAGACGGCGTATCAAGTCTGATGTGAAAGGCAGGGGCTCAACCCCTGGACTGCATTGGAAACTGGTATGCTTGAGTGCCGGAGGGGTAAGCGGAATTCCTAGTGTAGCGGTGAAATGCGTAGATATTAGGAGGAACACCAGTGGCGAAGGCGGCTTACTGGACGGTAACTGACGTTGAGGCTCGAAAGCGTGGGGAGCAA…	Cluster_308	342	13	21	20	0	133	26	9	82	3	6	1	0	2	0	0	0	1	3	0	1	11	0	5	4	0	0	0	0	1	0	0	0
Bacteria;Bacteroidetes;Bacteroidia;Bacteroidales;Bacteroidaceae;Bacteroides;Bacteroides uniformis	CELQ01001252.285.1791	100.0	100.0	0.0	421	M02944:136:000000000-ATFBV:1:1101:19167:9852	TGAGGAATATTGGTCAATGGACGAGAGTCTGAACCAGCCAAGTAGCGTGAAGGATGACTGCCCTATGGGTTGTAAACTTCTTTTATACGGGAATAAAGTGAGGCACGTGTGCCTTTTTGTATGTACCGTATGAATAAGGATCGGCTAACTCCGTGCCAGCAGCCGCGGTAATACGGAGGATCCGAGCGTTATCCGGATTTATTGGGTTTAAAGGGAGCGTAGGCGGACGCTTAAGTCAGTTGTGAAAGTTTGCGGCTCAACCGTAAAATTGCAGTTGATACTGGGTGTCTTGAGTACAGTAGAGGCAGGCGGAATTCGTGGTGTAGCGGTGAAATGCTTAGATATCACGAAGAACTCCGATTGCGAAGGCAGCCTGCTGGACTGTAACTGACGCTGATG…	Cluster_31	10685	588	439	112	1756	317	1010	1658	176	266	329	374	337	206	1244	147	371	28	124	163	8	235	199	34	201	59	17	14	93	62	47	42	29
Bacteria;Firmicutes;Clostridia;Clostridiales;Ruminococcaceae;unknown genus;unknown species	AB606341.1.1496	100.0	100.0	0.0	404	M02944:136:000000000-ATFBV:1:1114:10511:5552	TGGGGAATATTGGGCAATGGGCGCAAGCCTGACCCAGCAACGCCGCGTGAAGGAAGAAGGCTTTCGGGTTGTAAACTTCTTTTATTGAGGACGAAACAAATGACGGTACTCAATGAATAAGCCACGGCTAACTACGTGCCAGCAGCCGCGGTAATACGTAGGTGGCAAGCGTTATCCGGATTTACTGGGTGTAAAGGGCGTGTAGGCGGGACTGCAAGTCAGATGTGAAACCCATGGGCTCAACCCATGGCCTGCATTTGAAACTGTAGTTCTTGAGTGATGGAGAGGCAGGCGGAATTCCGTGTGTAGCGGTGAAATGCGTAGATATACGGAGGAACACCAGTGGCGAAGGCGGCCTGCTGGACATTAACTGACGCTGAGGCGCGAAAGCGTGGGGAG…	Cluster_311	181	2	24	9	21	4	12	0	16	5	29	11	6	0	11	7	20	0	0	1	2	0	1	0	0	0	0	0	0	0	0	0	0
Bacteria;Firmicutes;Clostridia;Clostridiales;Ruminococcaceae;Ruminococcaceae UCG-005;unknown species	AY858446.1.1525	99.5	100.0	0.0	404	M02944:136:000000000-ATFBV:1:1101:15981:15641	TGGGGAATATTGGGCAATGGGGGAAACCCTGACCCAGCAACGCCGCGTGAAGGAAGAAGGCTTTCGGGTTGTAAACTTCTTTTACCAGGGACGAAGAAAGTGACGGTACCTGGAGAAAAAGCCACGGCTAACTACGTGCCAGCAGCCGCGGTAATACGTAGGTGGCAAGCGTTGTCCGGATTTACTGGGTGTAAAGGGCGTGTAGGCGGAGCAGCAAGTCAGAAGTGAAATCTCCGGGCTTAACCCGGAAACTGCTTTTGAAACTGTTGCCCTTGAGTATCGGAGAGGCAGGCGGAATTCCTAGTGTAGCGGTGAAATGCGTAGATATTAGGAGGAACACCAGTGGCGAAGGCGGCCTGCTGGACGACAACTGACGCTGAGGCGCGAAAGCGTGGGGAG…	Cluster_312	206	0	34	8	1	29	21	22	23	40	3	1	1	23	0	0	0	0	0	0	0	0	0	0	0	0	0	0	0	0	0	0	0
Bacteria;Firmicutes;Clostridia;Clostridiales;Lachnospiraceae;Blautia;unknown species	EU778609.1.1396	100.0	100.0	0.0	401	M02944:136:000000000-ATFBV:1:1101:16656:2648	TGGGGAATATTGCACAATGGGGGAAACCCTGATGCAGCGACGCCGCGTGAAGGAAGAAGTATCTCGGTATGTAAACTTCTATCAGCAGGGAAGAAAATGACGGTACCTGACTAAGAAGCCCCGGCTAACTACGTGCCAGCAGCCGCGGTAATACGTAGGGGGCAAGCGTTATCCGGATTTACTGGGTGTAAAGGGAGCGTAGACGGAAGAGCAAGTCTGATGTGAAAGGCAGGGGCCCAACCCCTGGACTGCATTGGAAACTGTCCTTCTTGAGTGCCGGAGGGGTAAGCGGAATTCCTAGTGTAGCGGTGAAATGCGTAGATATTAGGAGGAACACCAGTGGCGAAGGCGGCTTACTGGACGGTAACTGACGTTGAGGCTCGAAAGCGTGGGGAGCAA…	Cluster_32	13975	156	1445	281	178	1301	1129	1143	1720	2186	1030	611	329	445	243	675	322	56	119	71	50	200	9	124	107	3	8	1	7	0	6	9	11
Bacteria;Proteobacteria;Alphaproteobacteria;Rhodospirillales;Rhodospirillaceae;Thalassospira;unknown species	FJ512052.1.1344	97.51	100.0	0.0	401	M02944:136:000000000-ATFBV:1:2110:10743:15996	TGAGGAATATTGGGCAATGGAGGCAACTCTGACCCAGCCATGCCGCGTGAGTGAAGAAGGTTTTCGGATTGTAAAGCTCTTTCGGATGTGACGATGATGACGGTAGCATCTAAAGAAGCCCCGGCTAACTTCGTGCCAGCAGCCGCGGTAATACGAAGGGGGCAAGCGTTGTTCGGAATTACTGGGCGTAAAGGGAGTGTAGGCGGTTTAGTAAGATAGTGGTGAAATCCCAGGGCTTAACTTTGGAATTGCCATTATAACTATTAGACTAGAATTACAGAGAGGATAGTGGAATACCCAGTGTAGAGGTGAAATTCGTAGATATTGGGTAGAACACCAGTGGCGAAGGCGACTATCTGGCTGTACATTGACGCTGAGGCTCGAAAGCATGGGGATCAA…	Cluster_323	194	22	20	8	4	2	2	0	74	1	1	1	3	49	2	0	0	0	0	0	3	0	0	0	0	0	2	0	0	0	0	0	0
Bacteria;Firmicutes;Clostridia;Clostridiales;Ruminococcaceae;Ruminococcaceae NK4A214 group;unknown species	FJ880736.1.1491	100.0	100.0	0.0	404	M02944:136:000000000-ATFBV:1:1102:7289:10121	TGGGGAATATTGGGCAATGGGCGAAAGCCTGACCCAGCAACGCCGCGTGAAGGAAGAAGGTCTTCGGATTGTAAACTTCTTTTATCAGGGACGAAGGAAGTGACGGTACCTGATGAATAAGCCACGGCTAACTACGTGCCAGCAGCCGCGGTAATACGTAGGTGGCGAGCGTTATCCGGATTTACTGGGTGTAAAGGGCGCGTAGGCGGGAATGCAAGTCAGATGTGAAATCTATGGGCTTAACCCATAAACTGCATTTGAAACTGCATTTCTTGAGTGTCGGAGAGGTAGACGGAATTCCTAGTGTAGCGGTGAAATGCGTAGATATTAGGAGGAACACCAGTGGCGAAGGCGGTCTACTGGACGATAACTGACGCTGAGGCGCGAAAGCGTGGGGAG…	Cluster_325	191	8	13	41	73	5	1	24	10	0	0	0	0	0	1	0	0	0	5	5	2	0	0	0	0	0	2	0	1	0	0	0	0
Bacteria;Firmicutes;Clostridia;Clostridiales;Ruminococcaceae;Anaerotruncus;unknown species	AY916261.1.1347	99.5	100.0	0.0	400	M02944:136:000000000-ATFBV:1:1107:5583:17855	TGGGGGATATTGCACAATGGAGGAAACTCTGATGCAGCGACGCCGCGTGAGGGAAGACGGTCTTCGGATTGTAAACCTCTGTCTTAGGGGAAGAAAATGACGGTACCCTAAGAGGAAGCTCCGGCTAACTACGTGCCAGCAGCCGCGGTAATACGTAGGGAGCGAGCGTTGTCCGGAATTACTGGGTGTAAAGGGAGCGTAGGCGGGATGGCAAGTTGGATGTTTAAACTAACGGCTCAACTGTTAGGTGCATCCAAAACTGCTGTTCTTGAGTGAAGTAGAGGCAGGCGGAATTCCTAGTGTAGCGGTGAAATGCGTAGATATTAGGAGGAACACCAGTGGCGAAGGCGGCCTGCTGGGCTTTAACTGACGCTGAGGCTCGAAAGCGTGGGGAGCAAAC	Cluster_327	175	2	3	1	5	7	2	8	3	3	9	6	4	7	8	2	4	4	18	3	5	0	5	5	6	4	3	12	2	2	6	1	25
Bacteria;Firmicutes;Clostridia;Clostridiales;Lachnospiraceae;Blautia;unknown species	KC245351.1.1464	99.25	100.0	0.0	401	M02944:136:000000000-ATFBV:1:2106:6486:18454	TGGGGAATATTGCACAATGGGCGAAAGCCTGATGCAGCGACGCCGCGTGAAGGATGAAGTATTTCGGTATGTAAACTTCTATCAGCAGGGAAGAAAATGACGGTACCTGACTAAGAAGCCCCGGCTAACTACGTGCCAGCAGCCGCGGTAATACGTAGGGGGCAAGCGTTATCCGGATTTACTGGGTGTAAAGGGAGCGTAGACGGAAGAGCAAGTCTGATGTGAAAGGCTGGGGCTTAACCCCAGGACTGCATTGGAAACTGTTTTTCTAGAGTGCCGGAGAGGTAAGCGGAATTCCTAGTGTAGCGGTGAAATGCGTAGATATTAGGAGGAACACCAGTGGCGAAGGCGGCTTACTGGACGGTAACTGACGTTGAGGCTCGAAAGCGTGGGGAGCAA…	Cluster_328	184	4	0	5	5	0	0	0	0	0	0	4	34	0	0	0	6	0	13	12	13	0	0	1	0	0	0	35	5	47	0	0	0
Bacteria;Firmicutes;Clostridia;Clostridiales;Lachnospiraceae;unknown genus;unknown species	AB627637.1.1522	99.5	100.0	0.0	402	M02944:136:000000000-ATFBV:1:2108:6848:14571	TGGGGAATATTGCACAATGGGGGAAACCCTGATGCAGCGACGCCGCGTGAGTGAAGAAGTATTTCGGTATGTAAAGCTCTATCAGCAGGGAAGAAGAAAGACGGTACCTGACTAAGAAGCCCCGGCTAACTACGTGCCAGCAGCCGCGGTAATACGTAGGGGGCAAGCGTTATCCGGATTTACTGGGTGTAAAGGGAGCGTAGACGGCGGAGCAAGTCTGAAGTGAAAGCCCCGGGCTTAACCCGGGAACTGCTTTGGAAACTGTACTGCTGGAGTGCTGGAGAGGTAAGCGGAATTCCTAGTGTAGCGGTGAAATGCGTAGATATTAGGAGGAACACCAGTGGCGAAGGCGGCTTACTGGACAGTCACTGACGTTGAGGCTCGAAAGCGTGGGGAGCA…	Cluster_329	218	5	8	2	0	7	0	33	14	5	2	0	45	1	4	0	0	50	0	10	1	0	0	0	31	0	0	0	0	0	0	0	0
Bacteria;Bacteroidetes;Bacteroidia;Bacteroidales;Bacteroidales S24-7 group;unknown genus;unknown species	DQ824498.1.1405	100.0	100.0	0.0	421	M02944:136:000000000-ATFBV:1:2103:20992:19971	TGAGGAATATTGGTCAATGGGCGCGAGCCTGAACCAGCCAAGTCGCGTGAGGGATGACGGCCCTACGGGTTGTAAACCTCTTTTGTCGGGGAGCAAATTCCGCCACGTGTGGCGGAGTCGAGAGTACCCGAAGAAAAAGCATCGGCTAACTCCGTGCCAGCAGCCGCGGTAATACGGAGGATGCGAGCGTTATCCGGATTTATTGGGTTTAAAGGGTGCGTAGGCGGACTGTCAAGTCAGCGGTAAAATACGGGGGCTCAACCTCCGCCCGCCGTTGAAACTGACGGTCTTGAGTGGGCGAGAAGTATGCGGAATGCGTGGTGTAGCGGTGAAATGCATAGATATCACGCAGAACTCCGATTGCGAAGGCAGCATACCGGCGCCCAACTGACGCTGAAG…	Cluster_33	10064	169	464	434	327	800	752	790	432	6	148	668	454	1	3938	60	8	27	257	159	5	53	8	18	33	2	18	2	15	2	5	9	0
Bacteria;Firmicutes;Clostridia;Clostridiales;Ruminococcaceae;Ruminiclostridium 9;unknown species	EF096916.1.1401	99.5	100.0	0.0	404	M02944:136:000000000-ATFBV:1:2111:13858:17912	TGGGGAATATTGGGCAATGGGCGCAAGCCTGACCCAGCAACGCCGCGTGAAGGAAGAAGGCCCTCGGGTTGTAAACTTCTTTTAACAGGGACGAAGGAAGTGACGGTACCTGTTGAATAAGCCACGGCTAACTACGTGCCAGCAGCCGCGGTAATACGTAGGTGGCAAGCGTTATCCGGATTTACTGGGTGTAAAGGGCGTGTAGGCGGGTCTGCAAGTCAGATGTGAAATTCCAGGGCTCAACCCTGGACCTGCATTTGAAACTGTAGATCTTGAGTGATGGAGAGGCAGGCGGAATTCCGTGTGTAGCGGTGAAATGCGTAGATATACGGAGGAACACCAGTGGCGAAGGCGGCCTGCTGGACATTAACTGACGCTGAGGCGCGAAAGCGTGGGGAG…	Cluster_335	170	0	0	0	7	15	11	91	0	3	41	0	1	0	0	0	0	0	0	0	0	0	0	0	0	0	0	0	0	0	1	0	0
Bacteria;Firmicutes;Clostridia;Clostridiales;Ruminococcaceae;Ruminococcus 2;unknown species	DQ809950.1.1293	100.0	100.0	0.0	402	M02944:136:000000000-ATFBV:1:1108:13346:10042	TGGGGGATATTGCGCAATGGGGGCAACCCTGACGCAGCAACGCCGCGTGAAGGATGAAGGTTTTCGGATTGTAAACTTCTTTTATTAAGGACGAAAAATGACGGTACTTAATGAATAAGCTCCGGCTAACTACGTGCCAGCAGCCGCGGTAATACGTAGGGAGCAAGCGTTGTCCGGATTTACTGGGTGTAAAGGGTGCGTAGGCGGCTTTGCAAGTCAGATGTGAAATCTATGGGCTCAACCCATAAACTGCATTTGAAACTGTAGAGCTTGAGTGAAGTAGAGGCAGGCGGAATTCCCCGTGTAGCGGTGAAATGCGTAGAGATGGGGAGGAACACCAGTGGCGAAGGCGGCCTGCTGGGCTTTAACTGACGCTGAGGCACGAAAGCGTGGGTAGCA…	Cluster_34	9847	1747	7	2351	92	3163	37	1211	963	13	49	0	0	0	64	0	0	9	1	17	6	0	1	16	4	8	73	0	4	5	6	0	0
Bacteria;Bacteroidetes;Bacteroidia;Bacteroidales;Bacteroidales S24-7 group;unknown genus;unknown species	HW066462.1.1498	95.97	100.0	0.0	422	M02944:136:000000000-ATFBV:1:1113:17952:18737	TGAGGAATATTGGTCAATGGGCGGAAGCCTGAACCAGCCAAGTCGCGTGAGGGAAGAAGGCCCTGCGGGTCGCAGACCTCTTTGGACGGGGAGCAAGGTCGCGGACGTGTCCGCGGAAGGAGAGTACCCGTAGAACAAGCATCGGCTAACTCCGTGCCAGCAGCCGCGGTAATACGGAGGATGCGAGCGTTATCCGGATTTATTGGGTTTAAAGGGTGCGCAGGCGGCACGGCAAGCCGGCGGTCAAATCGCGGGGCTCAACCCCGCCCAGCCGTCGGAACTGCCGGGCTAGAGTGGGCGAGAAGTGCGCGGAATGCGTGGTGTAGCGGTGAAATGCATAGATATCACGCAGAACCCCGATTGCGAAGGCAGCCTGCCAAGCCATTACTGACGCTGATG…	Cluster_341	256	4	8	1	6	1	4	5	10	14	28	11	6	2	10	25	12	17	6	2	9	7	2	1	4	3	1	9	3	19	4	4	18
Bacteria;Firmicutes;Clostridia;Clostridiales;Lachnospiraceae;Lachnoclostridium;unknown species	AM404477.1.1484	98.51	100.0	0.0	402	M02944:136:000000000-ATFBV:1:1102:25669:9022	TGGGGAATATTGCACAATGGGGGAAACCCTGATGCAGCGACGCCGCGTGAGCGAAGAAGTATTTCGGTATGTAAAGCTCTATCAGCAGGGAAGAAACTGACGGTACCTGACTAAGAAGCACCGGCTAAATACGTGCCAGCAGCCGCGGTAATACGTATGGTGCAAGCGTTATCCGGATTTACTGGGTGTAAAGGGAGCGTAGACGGCATGGCAAGTCTGAAGTGAAAGCCCGGGGCTCAACCCCGGGACTGCTTTGGAAACTGTCAGGCTAGAGTGCTGGAGAGGTAAGTGGAATTCCTAGTGTAGCGGTGAAATGCGTAGATATTAGGAGGAACACCAGTGGCGAAGGCGGCTTACTGGACAGTGACTGACGTTGAGGCTCGAAAGCGTGGGGAGCAA…	Cluster_342	240	0	2	0	0	0	0	4	2	9	3	1	11	1	5	5	10	4	0	12	1	0	0	3	0	20	15	2	6	7	43	11	63
Bacteria;Firmicutes;Erysipelotrichia;Erysipelotrichales;Erysipelotrichaceae;Erysipelatoclostridium;unknown species	FJ372126.1.1364	99.76	100.0	0.0	425	M02944:136:000000000-ATFBV:1:2106:10182:8771	TAGGGAATTTTCGGCAATGGGGGGAACCCTGACCGAGCAACGCCGCGTGAAGGAGGAAGGTCTTCGGACTGTAAACTTCTGTTATAAAGGAAGAAAGACGGATAGAGGGAATGATATCCGAGTGACGGTACTTTATGAGGAAGCCACGGCTAACTACGTGCCAGCAGCCGCGGTAATACGTAGGTGGCAAGCGTTATCCGGAATTATTGGGCGTAAAGAGGGAGCAGGCGGCAGCAAGGGTCTGTGGTGAAAGACTGAAGCTTAACTTCAGTAAGCCATAGAAACCGGGCAGCTGGAGTGCAGGAGAGGATCGTGGAATTCCATGTGTAGCGGTGAAATGCGTAGATATATGGAGGAACACCAGTGGCGAAGGCGACGATCTGGCCTGTAACTGACGCT…	Cluster_345	190	6	4	10	0	14	35	0	22	1	4	5	3	7	1	2	12	4	2	8	0	0	1	3	7	0	0	4	28	0	4	1	2
Bacteria;Firmicutes;Clostridia;Clostridiales;Lachnospiraceae;Coprococcus 1;unknown species	EU466237.1.1383	98.25	100.0	0.0	401	M02944:136:000000000-ATFBV:1:1101:16373:11040	TGGGGAATATTGCACAATGGGCGAAAGCCTGATGCAGCAACGCCGCGTGAAGGACGAAGTATTTCGGTATGTAAACTTCTATCAGCAGGGAAGATAATGACGGTACCTGACTAAGAAGCCCCGGCTAACTACGTGCCAGCAGCCGCGGTAATACGTAGGGGGCAAGCGTTATCCGGATTTACTGGGTGTAAAGGGAGCGTAGGCGGCTTTGCAAGTCAGAAGTGAAAGCCCGGGGCTCAACTCCGGGACTGCTTTTGAAACTGCAGGGCTAGATTTCAGGAGAGGTAAGCGGAATTCCTAGTGTAGCGGTGAAATGCGTAGATATTAGGAGGAACACCAGTGGCGAAGGCGGCTTACTGGACTGATAATGACGCTGAGGCTCGAAAGCGTGGGGAGCAA…	Cluster_346	177	0	0	0	0	0	0	0	0	0	0	0	0	84	0	92	0	0	0	0	0	0	1	0	0	0	0	0	0	0	0	0	0
Bacteria;Firmicutes;Clostridia;Clostridiales;Lachnospiraceae;Lachnospiraceae UCG-006;unknown species	HM835711.1.1354	99.0	100.0	0.0	401	M02944:136:000000000-ATFBV:1:2114:28662:11188	TGGGGGATATTGCACAATGGGGGGAACCCTGATGCAGCGACGCCGCGTGAGCGATGAAGTATTTCGGTATGTAAAGCTCTATCAGCAGGGAAGAAAATGACGGTACCTGACTAAGAAGCCCCGGCTAACTACGTGCCAGCAGCCGCGGTAATACGTAGGGGGCAAGCGTTATCCGGATTTACTGGGTGTAAAGGGAGCGTAGACGGCGGTGCAAGTCTGAAGTGAAAGGCAGGGGCTCAACCCCTGGACTGCTTTGGAAACTGTGCTGCTAGAGTGTCGGAGAGGCAAGTGGAATTCCTAGTGTAGCGGTGAAATGCGTAGATATTAGGAGGAACACCAGTGGCGAAGGCGGCTTGCTGGACGATGACTGACGTTGAGGCTCGAAAGCGTGGGGAGCAA…	Cluster_347	176	6	5	8	30	6	1	3	12	21	16	9	7	10	23	13	2	0	1	2	0	0	0	0	0	1	0	0	0	0	0	0	0
Bacteria;Firmicutes;Clostridia;Clostridiales;Ruminococcaceae;[Eubacterium] coprostanoligenes group;unknown species	DQ326789.1.1349	100.0	100.0	0.0	402	M02944:136:000000000-ATFBV:1:1101:16485:2300	TGGGGAATATTGCACAATGGGGGAAACCCTGATGCAGCAACGCCGCGTGAAGGAAGACGGTTTTCGGATTGTAAACTTCTGTTCTTAGTGAAGAATAATGACGGTAGCTAAGGAGCAAGCCACGGCTAACTACGTGCCAGCAGCCGCGGTAATACGTAGGTGGCAAGCGTTGTCCGGAATTACTGGGTGTAAAGGGAGCGCAGGCGGGAGACCAAGTCAGCTGTGAAAACTACGGGCTTAACCTGTAGACTGCAGTTGAAACTGGTTTTCTTGAGTGAAGTAGAGGTTGGCGGAATTCCGAGTGTAGCGGTGAAATGCGTAGATATTCGGAGGAACACCGGTGGCGAAGGCGGCCAACTGGGCTTTAACTGACGCTGAGGCTCGAAAGTGTGGGGAGCA…	Cluster_35	9792	46	10	196	23	8	5	89	3	1350	873	1490	497	783	93	151	215	554	157	155	235	5	185	480	5	114	13	0	1	260	1776	19	1
Bacteria;Firmicutes;Clostridia;Clostridiales;Lachnospiraceae;Blautia;unknown species	DQ804007.1.1391	100.0	100.0	0.0	401	M02944:136:000000000-ATFBV:1:1107:17266:17341	TGGGGAATATTGCACAATGGGGGAAACCCTGATGCAGCGACGCCGCGTGAGCGAAGAAGTATTTCGGTATGTAAAGCTCTATCAGCAGGGAAGAAAATGACGGTACCTGACTAAGAAGCCCCGGCTAACTACGTGCCAGCAGCCGCGGTAATACGTAGGGGGCAAGCGTTATCCGGATTTACTGGGTGTAAAGGGAGCGTAGACGGAAGAGCAAGTCTGATGTGAAAGGCTGGGGCTTAACCCCAGGACTGCATTGGAAACTGTTTTTCTAGAGTGCCGGAGAGGTAAGCGGAATTCCTAGTGTAGCGGTGAAATGCGTAGATATTAGGAGGAACACCAGTGGCGAAGGCGGCTTACTGGACGGTAACTGACGTTGAGGCTCGAAAGCGTGGGGAGCAA…	Cluster_350	186	2	0	24	19	0	0	0	1	2	0	0	11	1	0	2	0	5	4	10	0	1	0	1	5	13	11	9	13	10	12	0	30
Bacteria;Firmicutes;Clostridia;Clostridiales;Christensenellaceae;Christensenellaceae R-7 group;unknown species	EU466583.1.1405	99.26	100.0	0.0	404	M02944:136:000000000-ATFBV:1:1102:22290:6195	TGGGGAATATTGGGCAATGGGCGAAAGCCTGACCCAGCAACGCCGCGTGAGGGAAGAAGGTTTTCGGATTGTAAACCTCTGTCCTTGGGGACGAAGGAAGTGACGGTACCCAAGGAGGAAGCCCCGGCTAACTACGTGCCAGCAGCCGCGGTAATACGTAGGGGGCGAGCGTTGTCCGGAATGACTGGGCGTAAAGGGCGTGTAGGCGGCTCTTTAAGTCTGGAGTGAAAGTCCTGCTTTCAAGGTGGGAATTGCTTTGGAGACTGGAGAGCTTGAGTGCGGAAGAGGTAAGTGGAATTCCCAGTGTAGCGGTGAAATGCGTAGAGATTGGGAGGAACACCAGTGGCGAAGGCGACTTACTGGGCCGTAACTGACGCTGAGGCGCGAAAGCGTGGGGAG…	Cluster_351	171	15	28	14	31	14	7	21	20	1	4	5	3	0	5	0	2	0	0	0	0	0	0	0	0	0	1	0	0	0	0	0	0
Bacteria;Firmicutes;Clostridia;Clostridiales;Ruminococcaceae;Ruminiclostridium 9;unknown species	EF097622.1.1400	100.0	100.0	0.0	404	M02944:136:000000000-ATFBV:1:1101:19412:7048	TGGGGAATATTGGGCAATGGGCGCAAGCCTGACCCAGCAACGCCGCGTGAAGGAAGAAGGCTTTCGGGTTGTAAACTTCTTTTATCAGGGACGAAACAAATGACGGTACCTGATGAATAAGCCACGGCTAACTACGTGCCAGCAGCCGCGGTAATACGTAGGTGGCAAGCGTTATCCGGATTTACTGGGTGTAAAGGGCGTGTAGGCGGGACTGCAAGTCAGATGTGAAACCCATGGGCTCAACCCATGGCCTGCATTTGAAACTGTAGTTCTTGAGTGATGGAGAGGCAGGCGGAATTCCGTGTGTAGCGGTGAAATGCGTAGATATACGGAGGAACACCAGTGGCGAAGGCGGCCTGCTGGACATTAACTGACGCTGAGGCGCGAAAGCGTGGGGAG…	Cluster_353	163	4	6	4	11	9	27	0	3	24	7	13	10	0	34	7	3	0	0	0	0	0	0	0	0	0	0	0	1	0	0	0	0
Bacteria;Firmicutes;Clostridia;Clostridiales;Lachnospiraceae;unknown genus;unknown species	FJ879747.1.1490	99.25	100.0	0.0	402	M02944:136:000000000-ATFBV:1:2104:21425:16720	TGGGGAATATTGCACAATGGGGGAAACCCTGATGCAGCGACGCCGCGTGAGTGAAGAAGTATTTCGGTATGTAAAGCTCTATCAGCAGGGAAGAAGAAAGACGGTACCTGACTAAGAAGCCCCGGCTAACTACGTGCCAGCAGCCGCGGTAATACGTAGGGGGCAAGCGTTATCCGGATTTACTGGGTGTAAAGGGAGCGTAGACGGCACCGCAAGTCTGAAGTGAAAGCCCCGGGCTTAACCCGGGAACTGCTTTGGAAACTGTGGGGCTGGAGTGCTGGAGAGGTAAGCGGAATTCCTAGTGTAGCGGTGAAATGCGTAGATATTAGGAGGAACACCAGTGGCGAAGGCGGCTTACTGGACAGTCACTGACGTTGAGGCTCGAAAGCGTGGGGAGCA…	Cluster_355	210	5	5	1	0	5	1	41	31	1	3	0	33	0	2	0	2	51	1	4	0	0	0	0	24	0	0	0	0	0	0	0	0
Bacteria;Firmicutes;Clostridia;Clostridiales;Ruminococcaceae;Ruminiclostridium 9;unknown species	EF096610.1.1402	99.75	100.0	0.0	404	M02944:136:000000000-ATFBV:1:2101:19135:19540	TGGGGAATATTGGGCAATGGGCGCAAGCCTGACCCAGCAACGCCGCGTGAAGGAAGAAGGCCCTCGGGTTGTAAACTTCTTTTGTCAGGGACGAAACAAATGACGGTACCTGACGAATAAGCCACGGCTAACTACGTGCCAGCAGCCGCGGTAATACGTAGGTGGCAAGCGTTATCCGGATTTACTGGGTGTAAAGGGCGTGTAGGCGGGAGAGCAAGTCAGATGTGAAATTCCAGGGCTCAACCCTGGAACTGCATTTGAAACTGTTCTTCTTGAGTGATGGAGAGGCAGGCGGAATTCCGTGTGTAGCGGTGAAATGCGTAGATATACGGAGGAACACCAGTGGCGAAGGCGGCCTGCTGGACATTAACTGACGCTGAGGCGCGAAAGCGTGGGGAG…	Cluster_356	316	45	22	65	7	27	22	30	37	4	10	10	4	3	5	3	3	1	6	4	0	2	0	2	1	0	2	0	1	0	0	0	0
Bacteria;Bacteroidetes;Bacteroidia;Bacteroidales;Bacteroidaceae;Bacteroides;unknown species	HQ760820.1.1423	99.29	100.0	0.0	421	M02944:136:000000000-ATFBV:1:1101:25526:17179	TGAGGAATATTGGTCAATGGGCGTAAGCCTGAACCAGCCAAGTAGCGTGAAGGATGAAGGTTCTATGGATTGTAAACTTCTTTTATACGGGAATAAACGGATCCACGTGTGGATTTTTGCATGTACCGTATGAATAAGGATCGGCTAACTCCGTGCCAGCAGCCGCGGTAATACGGAGGATCCGAGCGTTATCCGGATTTATTGGGTTTAAAGGGAGCGTAGATGGGTTGTTAAGTCAGTTGTGAAAGTTTGCGGCTCAACCGTAAAATTGCAATTGATACTGGCAGTCTTGAGTACAGTTGAGGTAGGCGGAATTCGTGGTGTAGCGGTGAAATGCTTAGATATCACGAAGAACTCCGATTGCGAAGGCAGCTTACTAACCTGTAACTGACATTGATG…	Cluster_358	260	5	9	6	2	6	3	8	10	21	13	9	8	12	18	14	10	7	5	11	19	26	4	2	5	2	0	5	3	12	2	3	0
Bacteria;Firmicutes;Clostridia;Clostridiales;Lachnospiraceae;unknown genus;unknown species	EU467212.1.1358	99.75	100.0	0.0	401	M02944:136:000000000-ATFBV:1:2119:10414:14412	TGGGGAATATTGCACAATGGGGGAAACCCTGATGCAGCGACGCCGCGTGAGCGAAGAAGTATTTCGGTATGTAAAGCTCTATCAGCAGGGAAGAAAATGACGGTACCTGACTAAGAAGCCCCGGCTAACTACGTGCCAGCAGCCGCGGTAATACGTAGGGGGCAAGCGTTATCCGGATTTACTGGGTGTAAAGGGAGCGTAGACGGAAGAGCAAGTCTGATGTGAAAGGCAGGGGCCCAACCCCTGGACTGCATTGGAAACTGTCCTTCTTGAGTGCCGGAGGGGTAAGCGGAATTCCTAGTGTAGCGGTGAAATGCGTAGATATTAGGAGGAACACCAGTGGCGAAGGCGGCTTACTGGACGGTAACTGACGTTGAGGCTCGAAAGCGTGGGGAGCAA…	Cluster_359	350	1	41	7	6	62	9	33	58	36	24	13	1	4	5	13	11	0	1	4	0	16	0	0	2	0	0	0	0	1	2	0	0
Bacteria;Firmicutes;Clostridia;Clostridiales;Lachnospiraceae;Blautia;unknown species	FJ880684.1.1492	100.0	100.0	0.0	401	M02944:136:000000000-ATFBV:1:1102:12040:13070	TGGGGGATATTGCACAATGGGGGGAACCCTGATGCAGCGACGCCGCGTGGGTGAAGAAGCGCTCCGGCGCGTAAAGCCCTGTCAGCAGGGAAGAAGGTGACGGTACCTGACCAAGAAGCCCCGGCTAACTACGTGCCAGCAGCCGCGGTAATACGTAGGGGGCAAGCGTTATCCGGATTTACTGGGTGTAAAGGGGGCGCAGACGGCTGTGCAAGCCAGGAGTGAAAGCCCGGGGCCCAACCCCGGGACTGCTCTTGGAACTGCCTGGCTGGAGTGCAGGAGGGGCAGGCGGAATTCCTGGTGTAGCGGTGAAATGCGTAGATATCAGGAGGAACACCGGTGGCGAAGGCGGCCTGCTGGACTGCAACTGACGTTGAGGCCCGAAAGCGTGGGGAGCAA…	Cluster_36	9063	604	157	46	1465	899	1521	1614	907	106	1	710	176	139	488	164	0	4	0	0	3	0	0	5	0	1	3	0	36	0	6	8	0
Bacteria;Firmicutes;Clostridia;Clostridiales;Lachnospiraceae;Blautia;unknown species	AM276759.1.1484	99.75	100.0	0.0	401	M02944:136:000000000-ATFBV:1:2107:14042:3622	TGGGGAATATTGCACAATGGGGGAAACCCTGATGCAGCGACGCCGCGTGAAGGATGAAGTATTTCGGTATGTAAACTTCTATCAGCAGGGAAGAAAATGACGGTACCTGACTAAGAAGCCCCGGCTAACTACGTGCCAGCAGCCGCGGTAATACGTAGGGGGCAAGCGTTATCCGGATTTACTGGGTGTAAAGGGAGCGTAGACGGACGGGCAAGTCTGAAGTGAAAGGCAGGGGCTCAACCCCTGGACTGCTTTGGAAACTGTCCATCTAGAGTGCCGGAGAGGTAAGCGGAATTCCTAGTGTAGCGGTGAAATGCGTAGATATTAGGAGGAACACCAGTGGCGAAGGCGGCTTACTGGACGGTAACTGACGTTGAGGCTCGAAAGCGTGGGGAGCAA…	Cluster_361	213	5	0	3	0	0	14	0	0	0	0	18	0	8	7	10	1	0	7	9	0	0	17	0	0	0	1	30	4	38	0	41	0
Bacteria;Firmicutes;Clostridia;Clostridiales;Lachnospiraceae;Marvinbryantia;unknown species	EU461859.1.1390	99.25	100.0	0.0	401	M02944:136:000000000-ATFBV:1:2108:16679:14902	TGGGGAATATTGCACAATGGGGGAAACCCTGATGCAGCGACGCCGCGTGAGTGAAGAAGTATTTCGGTATGTAAAGCTCTATCAGCAGGGAAGAAAATGACGGTACCTGACTAAGAAGCCCCGGCTAACTACGTGCCAGCAGCCGCGGTAATACGTAGGGGGCAAGCGTTATCCGGATTTACTGGGTGTAAAGGGAGCGTAGACGGCCAGGCAAGTCTGATGTGAAAGGCGGGGGCTCAACCCCCGGACTGCATTGGAAACTGTTTGGCTTGAGTGCCGGAGAGGTAAGCGGAATTCCTAGTGTAGCGGTGAAATGCGTAGATATTAGGAGGAACACCAGTGGCGAAGGCGGCTTACTGGACGGTAACTGACGTTGAGGCTCGAAAGCGTGGGGAGCAA…	Cluster_363	164	4	14	7	0	3	15	5	10	10	11	4	9	11	5	18	2	0	0	1	0	2	1	2	0	9	5	0	1	4	11	0	0
Bacteria;Firmicutes;Clostridia;Clostridiales;Ruminococcaceae;Ruminiclostridium 9;unknown species	FJ881159.1.1491	99.5	100.0	0.0	404	M02944:136:000000000-ATFBV:1:2108:25740:11316	TGGGGAATATTGGGCAATGGGCGCAAGCCTGACCCAGCAACGCCGCGTGAAGGAAGAAGGCTTTCGGGTTGTAAACTTCTTTTCTTAGGGACGAAGCAAGTGACGGTACCTAAGGAATAAGCCACGGCTAACTACGTGCCAGCAGCCGCGGTAATACGTAGGTGGCAAGCGTTATCCGGATTTACTGGGTGTAAAGGGCGTGTAGGCGGGGAAGCAAGTCAGATGTGAAAACCATGGGCTCAACTCATGGCCTGCATTTGAAACTGTTTTTCTTGAGTACTGGAGAGGCAGACGGAATTCCTAGTGTAGCGGTGAAATGCGTAGATATTAGGAGGAACACCAGTGGCGAAGGCGGTCTGCTGGACAGCAACTGACGCTGAGGCGCGAAAGCGTGGGGAG…	Cluster_365	257	13	78	18	92	1	10	6	25	1	0	3	1	0	0	0	0	0	0	0	0	0	0	0	0	0	1	1	6	0	0	1	0
Bacteria;Firmicutes;Clostridia;Clostridiales;Ruminococcaceae;unknown genus;unknown species	FJ879938.1.1488	99.75	100.0	0.0	401	M02944:136:000000000-ATFBV:1:1111:19868:6632	TGGGGAATATTGGGCAATGGGCGCAAGCCTGACCCAGCAACGCCGCGTGAAGGAAGAAGGCTTTCGGGTTGTAAACTTCTTTTCTGAGGGACGATAGTGACGGTACCTCAGGAATAAGCCACGGCTAACTACGTGCCAGCAGCCGCGGTAATACGTAGGTGGCAAGCGTTATCCGGATTTACTGGGTGTAAAGGGCGTGTAGGCGGGAAGGCAAGTCAGATGTGAAAACTATGGGCTCAACCCATAGCCTGCATTTGAAACTGTTTTTCTTGAGTGTTGGAGAGGCAGGCGGAATTCCGTGTGTAGCGGTGAAATGCGTAGATATACGGAGGAACACCAGTGGCGAAGGCGGCCTGCTGGACAATAACTGACGCTGAGGCGCGAAAGCGTGGGGAGCAA…	Cluster_367	150	15	11	9	23	22	17	17	34	0	0	1	0	0	1	0	0	0	0	0	0	0	0	0	0	0	0	0	0	0	0	0	0
Bacteria;Firmicutes;Clostridia;Clostridiales;Lachnospiraceae;Marvinbryantia;unknown species	EU458456.1.1389	99.25	100.0	0.0	401	M02944:136:000000000-ATFBV:1:1101:24221:2645	TGGGGAATATTGCACAATGGGGGAAACCCTGATGCAGCGACGCCGCGTGAGTGAAGAAGTCATTCGTGATGTAAAGCTCTATCAGCAGGGAAGAAAATGACGGTACCTGACTAAGAAGCCCCGGCTAACTACGTGCCAGCAGCCGCGGTAATACGTAGGGGGCAAGCGTTATCCGGATTTACTGGGTGTAAAGGGAGTGTAGACGGTTCTGCAAGTCTGATGTGAAAGGCGGAGGCTCAACTTCCGGATTGCATTGGAAACTGTGGGACTTGAGTGCCGGAGAGGTAAGCGGAATTCCTAGTGTAGCGGTGAAATGCGTAGATATTAGGAGGAACACCAGTGGCGAAGGCGGCTTACTGGACGGTAACTGACGTTGAGGCTCGAAAGCGTGGGGAGCAA…	Cluster_37	9012	301	1	104	351	411	107	315	0	0	1	518	0	365	818	369	496	1	143	87	50	0	34	1530	336	4	10	51	493	210	1076	428	402
Bacteria;Firmicutes;Clostridia;Clostridiales;Ruminococcaceae;Ruminococcaceae UCG-013;unknown species	EU828412.1.1436	94.55	100.0	6e-177	404	M02944:136:000000000-ATFBV:1:2112:13008:9749	TGGGGAATATTGGTCAATGGGGGAAACCCTGAACCAGCAACGCCGCGTGAAGGACGAAGGTCTTCGGATCGTAAACTTTTGTCGTATGGGACGAAAAATGACGGTACCATACAAGGAAGCCACGGCTAACTACGTGCCAGCAGCCGCGGTAATACGTAGGTGGCGAGCGTTGTCCGGATTTACTGGGTGTAAAGGGCGTGTAGGCGGGACTGCAAGTCAGATGTGAAATACCGGGGCTTAACCCCGGGGCTGCATTTGAAACTGCGGTTCTTGAGTGCGGGAGAGGAAAGCGGAATTCCTAGTGTAGCGGTGAAATGCGTAGATATTAGGAGGAACACCGGTGGCGAAGGCGGCTTTCTGGACCGTAACTGACGCTGAGGCGCGAAAGCGTGGGTAGCA…	Cluster_371	148	0	59	0	0	0	7	0	0	39	35	0	0	0	0	5	0	0	0	0	0	0	0	2	0	0	1	0	0	0	0	0	0
Bacteria;Firmicutes;Clostridia;Clostridiales;Ruminococcaceae;Ruminococcaceae UCG-005;unknown species	EU506958.1.1376	100.0	100.0	0.0	404	M02944:136:000000000-ATFBV:1:2112:9347:19316	TGGGGAATATTGGGCAATGGGGGAAACCCTGACCCAGCAACGCCGCGTGAAGGAAGAAGGCCTTCGGGTTGTAAACTTCTTTTACCAGGGACGAAGAACGTGACGGTACCTGGAGAAAAAGCCACGGCTAACTACGTGCCAGCAGCCGCGGTAATACGTAGGTGGCAAGCGTTGTCCGGATTTACTGGGTGTAAAGGGCGTGTAGGCGGAGCTGCAAGTCAGATGTGAAATCCCGGGGCTCAACCCCGGAACTGCATTTGAAACTGTAGCCCTTGAGTATCGGAGAGGCAGGCGGAATTCCTAGTGTAGCGGTGAAATGCGTAGATATTAGGAGGAACACCAGTGGCGAAGGCGGCCTGCTGGACGACAACTGACGCTGAGGCGCGAAAGCGTGGGGAG…	Cluster_374	161	54	11	16	8	10	0	12	44	0	0	0	0	0	0	0	0	0	0	0	0	0	0	2	0	0	3	0	1	0	0	0	0
Bacteria;Firmicutes;Clostridia;Clostridiales;Ruminococcaceae;Ruminiclostridium 9;unknown species	EF098372.1.1404	99.26	100.0	0.0	404	M02944:136:000000000-ATFBV:1:2109:18312:12579	TGGGGAATATTGGGCAATGGGCGCAAGCCTGACCCAGCAACGCCGCGTGAAGGAAGAAGGCTTTCGGGTTGTAAACTTCTTTTCTTAGGGACGAAGCAAGTGACGGTACCTAAGGAATAAGCCACGGCTAACTACGTGCCAGCAGCCGCGGTAATACGTAGGTGGCAAGCGTTATCCGGATTTACTGGGTGTAAAGGGCGTGTAGGCGGGACTGCAAGTCAGATGTGAAAACCATGGGCTCAACCCATGGCCTGCATTTGAAACTGTAGTTCTTGAGTACTGGAGAGGCAGACGGAATTCCTAGTGTAGCGGTGAAATGCGTAGATATTAGGAGGAACACCAGTGGCGAAGGCGGTCTGCTGGACAGCAACTGACGCTGAGGCGCGAAAGCGTGGGGAG…	Cluster_375	138	12	54	3	12	0	18	1	32	1	0	1	0	0	2	0	0	0	0	0	0	0	0	0	0	1	1	0	0	0	0	0	0
Bacteria;Firmicutes;Clostridia;Clostridiales;Lachnospiraceae;unknown genus;mouse gut metagenome	AATC01000018.2.1513	99.25	100.0	0.0	402	M02944:136:000000000-ATFBV:1:2114:8165:10304	TGGGGAATATTGCACAATGGGGGAAACCCTGATGCAGCGACGCCGCGTGAGTGAAGAAGTATTTCGGTATGTAAAGCTCTATCAGCAGGGAAGAAAGAAGACGGTACCTGACTAAGAAGCCCCGGCTAACTACGTGCCAGCAGCCGCGGTAATACGTAGGGGGCAAGCGTTATCCGGATTTACTGGGTGTAAAGGGAGCGTAGACGGCTGTGCAAGTCTGAAGTGAAAGCCCAGGGCTCAACCCTGGGACTGCTTTGGAAACTGTAAAGCTAGAGTGCTGGAGAGGTAAGTGGAATTCCTAGTGTAGCGGTGAAATGCGTAGATATTAGGAGGAACACCAGTGGCGAAGGCGGCTTACTGGACAGTAACTGACGTTGAGGCTCGAAAGCGTGGGGAGCA…	Cluster_376	152	17	3	17	1	0	0	0	0	6	42	24	7	6	1	5	20	2	0	0	0	0	0	0	0	0	0	0	0	0	0	1	0
Bacteria;Proteobacteria;Alphaproteobacteria;Rhodospirillales;Rhodospirillaceae;Thalassospira;unknown species	FJ512052.1.1344	100.0	100.0	0.0	401	M02944:136:000000000-ATFBV:1:1101:13129:18907	TGAGGAATATTGGGCAATGGAGGCAACTCTGACCCAGCCATGCCGCGTGAGTGAAGAAGGTTTTCGGATTGTAAAGCTCTTTCGGGTGTGACGATGATGACGGTAGCACCTAAAGAAGCCCCGGCTAACTTCGTGCCAGCAGCCGCGGTAATACGAAGGGGGCAAGCGTTGTTCGGAATTACTGGGCGTAAAGGGAGTGTAGGCGGTTATGTAAGATAGTGGTGAAATCCCAGAGCTTAACTTTGGAATTGCCATTATGACTATGTGGCTAGAATTACAGAGAGGATAGTGGAATACCCAGTGTAGAGGTGAAATTCGTAGATATTGGGTAGAACACCAGTGGCGAAGGCGACTATCTGGCTGTATATTGACGCTGAGGCTCGAAAGCATGGGGATCAA…	Cluster_38	7990	104	37	51	77	84	330	146	65	402	235	229	132	1243	563	212	319	310	308	189	138	134	517	271	260	154	26	331	197	488	92	259	87
Bacteria;Firmicutes;Clostridia;Clostridiales;Lachnospiraceae;unknown genus;unknown species	FJ366151.1.1360	100.0	100.0	0.0	401	M02944:136:000000000-ATFBV:1:1113:11952:12203	TGGGGAATATTGCACAATGGGGGAAACCCTGATGCAGCGACGCCGCGTGAGCGAAGAAGTATTTCGGTATGTAAAGCTCTATCAGCAGGGAAGAACATGACGGTACCTGACTAAGAAGCCCCGGCTAACTACGTGCCAGCAGCCGCGGTAATACGTAGGGGGCAAGCGTTATCCGGATTTACTGGGTGTAAAGGGAGCGTAGACGGCTCTGCAAGTCTGGAGTGAAAACCCGGGGCTCAACCCTGGGACTGCTTTGGAAACTGTGGAGCTTGAGTACCGGAGGGGTAAGCGGAATTCCTAGTGTAGCGGTGAAATGCGTAGATATTAGGAGGAACACCAGTGGCGAAGGCGGCTTACTGGACGGTAACTGACGTTGAGGCTCGAAAGCGTGGGGAGCAA…	Cluster_382	152	0	2	9	3	4	6	6	7	10	13	0	10	4	11	3	1	0	2	0	0	0	0	7	1	14	6	8	5	1	7	5	7
Bacteria;Proteobacteria;Deltaproteobacteria;Desulfovibrionales;Desulfovibrionaceae;Bilophila;Bilophila wadsworthia	L35148.1.1414	99.06	100.0	0.0	427	M02944:136:000000000-ATFBV:1:1109:25102:8323	TGGGGAATATTGCGCAATGGGCGAAAGCCTGACGCAGCGACGCCGCGTGAGGGATGAAGGTTCTCGGATCGTAAACCTCTGTCAGGGGGGAAGAAACCCCCTCGTGTGAATAATGCGAGGGCTTGACGGTACCCCCAAAGGAAGCACCGGCTAACTCCGTGCCAGCAGCCGCGGTAATACGGAGGGTGCAAGCGTTAATCGGAATCACTGGGCGTAAAGCGCACGTAGGCGGCTTGGTAAGTCAGGGGTGAAATCCCACAGCCCAACTGTGGAACTGCCTTTGATACTGCCAGGCTTGAGTACCGGAGAGGGTGGCGGAATTCCAGGTGTAGGAGTGAAATCCGTAGATATCTGGAGGAACACCGGTGGCGAAGGCGGCCACCTGGACGGTAACTGACG…	Cluster_383	149	4	4	4	4	7	4	2	3	1	0	3	8	5	8	3	13	7	6	0	4	7	2	4	3	3	1	4	4	15	3	5	8
Bacteria;Firmicutes;Clostridia;Clostridiales;Ruminococcaceae;Oscillibacter;unknown species	JQ084709.1.1491	97.52	100.0	0.0	403	M02944:136:000000000-ATFBV:1:1102:20316:8311	TGGGGAATATTGGGCAATGGACGCAAGTCTGACCCAGCAACGCCGCGTGAAGGAAGAAGGCTTTCGGGTTGTAAACTTCTTTTAAGGGGGAAGAGGAGAAGACGGTACCCCTTGAATAAGCCACGGCTAACTACGTGCCAGCAGCCGCGGTAATACGTAGGTGGCAAGCGTTGTCCGGATTTACTGGGTGTAAAGGGCGTGCAGCCGGGCCCTTAAGTCAGATGTGAAATCCGCGGGCTTAACCCGCGAACTGCATTTGAAACTGAGAGTCTTGAGTACCGGAGAGGTTATCGGAATTCCTTGTGTAGCGGTGAAATGCGTAGATATAAGGAAGAACACCAGTGGCGAAGGCGGATAACTGGACGGCAACTGACGGTGAGGCGCGAAAGCGTGGGGAGC…	Cluster_386	144	13	40	13	31	10	2	18	0	0	10	0	0	0	5	0	0	1	1	0	0	0	0	0	0	0	0	0	0	0	0	0	0
Bacteria;Bacteroidetes;Bacteroidia;Bacteroidales;Bacteroidaceae;Bacteroides;unknown species	AM275521.1.1477	99.29	100.0	0.0	422	M02944:136:000000000-ATFBV:1:1113:28848:9191	TGAGGAATATTGGTCAATGGGCGTAAGCCTGAACCAGCCAAGTAGCGTGAAGGATGACTGCCCTATGGGTTGTAAACTTCTTTTATATGGGAATAAAATGTTCCACGTGTGGAATACTGCATGTACCATATGAATAAGGATCGGCTAACTCCGTGCCAGCAGCCGCGGTAATACGGAGGATCCGAGCGTTATCCGGATTTATTGGGTTTAAAGGGAGCGTAGGTGGACAGTTAAGTCAGTTGTGAAAGTTTGCGGCTCAACCGTAAAATTGCAGTTGATACTGGCAGTCTTGAGTACAGTAGAGGTGGGCGGAATTCGTGGTGTAGCGGTGAAATGCTTAGATATCACGAAGAACTCCGATTGCGAAGGCAGCTCACTAGACTGGTCACTGACACTGAG…	Cluster_387	134	0	0	1	3	7	4	2	0	2	6	8	10	24	32	7	11	3	7	0	0	3	0	0	3	0	0	0	0	0	0	1	0
Bacteria;Firmicutes;Clostridia;Clostridiales;Family XIII;[Eubacterium] brachy group;unknown species	EU509323.1.1385	99.75	100.0	0.0	403	M02944:136:000000000-ATFBV:1:2117:15272:20191	TGGGGAATCTTGCACAATGGGCGAAAGCCTGATGCAGCGACGCCGCGTGGGCGAAGAAGGCCTTTGGGCCGTAAAGCCCTGTCGGGAGGGAAGAAGGAAGCGACGGTACCTCCCAAGGAAGCCCCGGCTAACTACGTGCCAGCAGCCGCGGTAACACGTAGGGGGCGAGCGTTATCCGGAATCATTGGGCGTAAAGGGTGCGTAGGCGGCCTTTTAAGCGCGGGGTCTAAGGCGGTGGCCCAACCACCGTTCGCCCCGCGAACTGGAGGGCTAGAGTGTCGGAGAGGGAAGCGGAATTCCTAGTGTAGCGGTGAAATGCGTAGATATTAGGAGGAACACCAGTGGCGAAGGCGGCTTCCTGGACGAAGACTGACGCTGAGGCACGAAAGCGTGGGGAGC…	Cluster_388	141	5	0	5	1	4	6	7	3	3	7	30	6	13	17	11	2	2	1	2	2	2	2	5	0	0	0	0	0	0	5	0	0
Bacteria;Firmicutes;Clostridia;Clostridiales;Ruminococcaceae;Ruminococcaceae UCG-014;unknown species	JX198601.1.1476	99.75	100.0	0.0	402	M02944:136:000000000-ATFBV:1:2114:22101:18173	TCGGGAATATTGCGCAATGGAGGAAACTCTGACGCAGTGACGCCGCGTGCAGGAAGAAGGTTTTCGGATTGTAAACTGCTTTAGACAGGGAAGAAACAAGACAGTACCTGTAGAATAAGCTCCGGCTAACTACGTGCCAGCAGCCGCGGTAATACGTAGGGAGCAAGCGTTATCCGGATTTATTGGGTGTAAAGGGTGCGTAGACGGGAAAGCAAGTTAGTTGTGAAATCCCTCGGCTTAACTGAGGAACTGCAACTAAAACTACTTTTCTTGAGTGCTGGAGAGGAAAGTGGAATTCCTAGTGTAGCGGTGAAATGCGTAGATATTAGGAGGAACACCAGTGGCGAAGGCGACTTTCTGGACAGTAACTGACGTTGAGGCACGAAAGTGTGGGGAGCA…	Cluster_389	129	0	0	5	0	17	0	104	0	0	0	0	0	0	0	0	0	0	0	1	0	0	0	0	0	0	0	0	0	0	2	0	0
Bacteria;Firmicutes;Clostridia;Clostridiales;Lachnospiraceae;Blautia;unknown species	EU777026.1.1336	100.0	100.0	0.0	401	M02944:136:000000000-ATFBV:1:1101:17059:4296	TGGGGAATATTGCACAATGGGGGAAACCCTGATGCAGCGACGCCGCGTGAAGGAAGAAGTATCTCGGTATGTAAACTTCTATCAGCAGGGAAGATAATGACGGTACCTGACTAAGAAGCCCCGGCTAACTACGTGCCAGCAGCCGCGGTAATACGTAGGGGGCAAGCGTTATCCGGATTTACTGGGTGTAAAGGGAGCGTAGACGGAGAGGCAAGTCTGATGTGAAAGGCAGGGGCTCAACCCCTGGACTGCATTGGAAACTGTCCCTCTTGAGTGCCGGAGGGGTAAGCGGAATTCCTAGTGTAGCGGTGAAATGCGTAGATATTAGGAGGAACACCAGTGGCGAAGGCGGCTTACTGGACGGTAACTGACGTTGAGGCTCGAAAGCGTGGGGAGCAA…	Cluster_39	9778	333	1693	401	262	559	602	116	1568	1212	1070	14	623	7	281	55	355	112	2	6	20	41	18	330	45	5	8	0	6	0	18	0	16
Bacteria;Firmicutes;Clostridia;Clostridiales;Ruminococcaceae;Ruminococcaceae UCG-014;unknown species	DQ905333.1.1452	100.0	100.0	0.0	402	M02944:136:000000000-ATFBV:1:1102:17017:18064	TCGGGAATATTGCGCAATGGAGGAAACTCTGACGCAGTGACGCCGCGTATGGGAAGAAGGTTTTCGGATTGTAAACCATTTTAGACAAGGAAGAAACAAGACAGTACTTGTAGAATAAGCTCCGGCTAACTACGTGCCAGCAGCCGCGGTAATACGTAGGGAGCAAGCGTTATCCGGATTTATTGGGTGTAAAGGGTGCGTAGACGGGAAGGTAAGTTAGTTGTGAAATCCCTCGGCTCAACTGAGGAACTGCGACTAAAACTGCTTTTCTTGAGTGCTGGAGAGGAAAGTGGAATTCCTAGTGTAGCGGTGAAATGCGTAGATATTAGGAGGAACACCAGTGGCGAAGGCGACTTTCTGGACAGTAACTGACGTTGAGGCACGAAAGTGTGGGGAGCA…	Cluster_392	124	87	1	14	0	0	0	0	20	0	0	0	0	0	0	0	0	0	0	0	0	0	0	1	0	0	1	0	0	0	0	0	0
Bacteria;Firmicutes;Clostridia;Clostridiales;Lachnospiraceae;unknown genus;unknown species	FJ684852.1.1439	99.25	100.0	0.0	401	M02944:136:000000000-ATFBV:1:1102:21851:9121	TGGGGAATATTGCACAATGGGGGAAACCCTGATGCAGCGACGCCGCGTGAGTGAAGAAGTATTTCGGTATGTAAAGCTCTATCAGCAGGGAAGAAAATGACGGTACCTGACTAAGAAGCCCCGGCTAACTACGTGCCAGCAGCCGCGGTAATACGTAGGGGGCAAGCGTTATCCGGATTTACTGGGTGTAAAGGGAGCGTAGACGGCTGAGCAAGTCAGAAGTGAAAGCCCGGGGCTCAACCCCGGGACTGCTTTTGAAACTGTCCGGCTCGAGTGCAGGAGAGGTAAGCGGAATTCCTAGTGTAGCGGTGAAATGCGTAGATATTAGGAGGAACACCAGTGGCGAAGGCGGCTTACTGGACTGTAACTGACGTTGAGGCTCGAAAGCGTGGGGAGCAA…	Cluster_393	136	0	0	3	0	0	0	0	0	0	0	21	0	24	0	12	0	0	9	59	3	0	4	0	1	0	0	0	0	0	0	0	0
Bacteria;Firmicutes;Clostridia;Clostridiales;Ruminococcaceae;unknown genus;unknown species	EU009861.1.1454	97.04	100.0	0.0	406	M02944:136:000000000-ATFBV:1:2111:15049:20849	TGGGGAATATTGGGCAATGGGCGCAAGCCTGACCCAGCAACGCCGCGTGAAGGAAGAAGGCTTTCGGGTTGTAAACTTCTTTTATCAGGGACGAAGCAAGTGACGGTACCTGATGAATAAGCCACGGCTAACTACGTGCCAGCAGCCGCGGTAATACGTAGGTGGCGAGCGTTATCCGGATTTACTGGGTGTAAAGGGCGTGTAGGCGGGCTTGCAAGTCAGATGTGAAATTCCAGGGCTCAACCCTGGAACTGCATTTGAAACTGTAGGTCTTGAGTGCTGGAGAGGCAATCGGAATTCCGTGTGTAGCGGTGAAATGCGTAGATATACGGAGGAACACCAGTGGCGAAGGCGGATTGCTGGACAGTAACTGACGCTGAGGCGCGAAAGCGTGGGGAG…	Cluster_394	138	3	21	1	3	5	8	5	9	11	69	0	3	0	0	0	0	0	0	0	0	0	0	0	0	0	0	0	0	0	0	0	0
Bacteria;Firmicutes;Clostridia;Clostridiales;Ruminococcaceae;unknown genus;unknown species	HM846087.1.1350	100.0	100.0	0.0	404	M02944:136:000000000-ATFBV:1:2116:27036:8075	TGGGGAATATTGGGCAATGGGCGCAAGCCTGACCCAGCAACGCCGCGTGAAGGAAGAAGGCTTTCGGGTTGTAAACTTCTTTTGTCAGGGACGAAGCAAGTGACGGTACCTGACGAATAAGCCACGGCTAACTACGTGCCAGCAGCCGCGGTAATACGTAGGTGGCAAGCGTTATCCGGATTTACTGGGTGTAAAGGGCGTGTAGGCGGGGAAGCAAGTCAGATGTGAAAACCACGGGCTCAACCTGTGGCCTGCATTTGAAACTGTTTTTCTTGAGTGCTGGAGAGGCAATCGGAATTCCGTGTGTAGCGGTGAAATGCGTAGATATACGGAGGAACACCAGTGGCGAAGGCGGATTGCTGGACAGTAACTGACGCTGAGGCGCGAAAGCGTGGGGAG…	Cluster_397	154	8	3	1	3	11	23	37	16	7	23	5	1	1	14	0	1	0	0	0	0	0	0	0	0	0	0	0	0	0	0	0	0
Bacteria;Firmicutes;Clostridia;Clostridiales;Lachnospiraceae;Coprococcus 1;unknown species	HM838834.1.1355	96.77	100.0	0.0	402	M02944:136:000000000-ATFBV:1:2109:14585:10396	TGGGGAATATTGCACAATGGGGGGAACCCTGATGCAGCAACGCCGCGTGAAGGAAGACGTATTTCGGTATGTAAACTTCTATCAGCAGGGAAGAAGAAGGACGGTACCTGAGTAAGAAGCCCCGGCTAACTACGTGCCAGCAGCCGCGGTAATACGTAGGGGGCAAGCGTTATCCGGATTTACTGGGTGTAAAGGGAGCGTAGGCGGTCAGGCAAGTCAGAAGTGAAAGCCCGCAGCTTAACTGCGGGACTGCTTTTGAAACTGTCAGACTGGATTGCAGGAGAGGTAAGCGGAATTCCTAGTGTAGCGGTGAAATGCGTAGATATTAGGAGGAACACCAGTGGCGAAGGCGGCTTACTGGACTGTAAATGACGCTGAGGCTCGAAAGCGTGGGGAGCA…	Cluster_398	149	3	16	7	12	3	0	5	17	9	3	0	5	0	13	1	3	1	1	0	1	0	4	1	1	9	18	7	9	0	0	0	0
Bacteria;Bacteroidetes;Bacteroidia;Bacteroidales;Bacteroidaceae;Bacteroides;Bacteroides vulgatus	AJ867044.1.1475	100.0	100.0	0.0	421	M02944:136:000000000-ATFBV:1:2114:23753:12510	TGAGGAATATTGGTCAATGGGCGAGAGCCTGAACCAGCCAAGTAGCGTGAAGGATGACTGCCCTATGGGTTGTAAACTTCTTTTATAAAGGAATAAAGTCGGGTATGTATACCCGTTTGCATGTACTTTATGAATAAGGATCGGCTAACTCCGTGCCAGCAGCCGCGGTAATACGGAGGATCCGAGCGTTATCCGGATTTATTGGGTTTAAAGGGAGCGTAGATGGATGTTTAAGTCAGTTGTGAAAGTTTGCGGCTCAACCGTAAAATTGCAGTTGATACTGGATATCTTGAGTGCAGTTGAGGCAGGCGGAATTCGTGGTGTAGCGGTGAAATGCTTAGATATCACGAAGAACTCCGATTGCGAAGGCAGCCTGCTAAGCTGCAACTGACATTGAGG…	Cluster_4	83679	2242	3199	7031	3670	5796	3324	3869	4568	524	1258	1300	3402	2362	723	426	1698	106	2831	3067	1991	1561	27	254	288	5071	1864	1581	7007	1632	765	6726	3516
Bacteria;Proteobacteria;Betaproteobacteria;Burkholderiales;Alcaligenaceae;Parasutterella;Parasutterella excrementihominis	AB370250.1.1494	100.0	100.0	0.0	426	M02944:136:000000000-ATFBV:1:1101:5796:3386	TGGGGAATTTTGGACAATGGGCGCAAGCCTGATCCAGCTATTCCGCGTGTGGGATGAAGGCCCTCGGGTTGTAAACCACTTTTGTAGAGAACGAAAAGACACCTTCGAATAAAGGGTGTTGCTGACGGTACTCTAAGAATAAGCACCGGCTAACTACGTGCCAGCAGCCGCGGTAATACGTAGGGTGCGAGCGTTAATCGGAATTACTGGGCGTAAAGGGTGCGCAGGCGGTTGAGTAAGACAGATGTGAAATCCCCGAGCTTAACTCGGGAATGGCATATGTGACTGCTCGACTAGAGTGTGTCAGAGGGAGGTGGAATTCCACGTGTAGCAGTGAAATGCGTAGATATGTGGAAGAACACCGATGGCGAAGGCAGCCTCCTGGGACATAACTGACGC…	Cluster_40	12173	107	133	112	188	117	174	151	128	849	537	517	521	972	1067	800	1335	567	1403	1043	167	121	227	238	196	131	11	8	36	26	37	219	35
Bacteria;Firmicutes;Clostridia;Clostridiales;Ruminococcaceae;Anaerotruncus;unknown species	EU509946.1.1382	100.0	100.0	0.0	402	M02944:136:000000000-ATFBV:1:2115:13778:24516	TGAGGGATATTGGGCAATGGGGGAAACCCTGACCCAGCGACGCCGCGTGAGGGAAGACGGTCTTCGGATTGTAAACCTCTGTCTTTGGGGACGAAAAAGGACGGTACCCAAGGAGGAAGCTCCGGCTAACTACGTGCCAGCAGCCGCGGTAATACGTAGGGAGCGAGCGTTGTCCGGAATTACTGGGTGTAAAGGGAGCGTAGGCGGGATTGCAAGTTGGATGTGAAAACTGCGGGCTCAACCCGGAGAGTGCATTCAAAACTGCGATTCTTGAGTGAAGTAGAGGCAAGCGGAATTCCTAGTGTAGCGGTGAAATGCGTAGATATTAGGAGGAACACCAGTGGCGAAGGCGGCTTGCTGGGCTTTTACTGACGCTGAGGCTCGAAAGTGTGGGGAGCA…	Cluster_402	126	1	4	5	11	21	5	11	15	9	26	4	2	2	5	0	5	0	0	0	0	0	0	0	0	0	0	0	0	0	0	0	0
Bacteria;Firmicutes;Clostridia;Clostridiales;Lachnospiraceae;unknown genus;unknown species	FJ880744.1.1492	99.75	100.0	0.0	402	M02944:136:000000000-ATFBV:1:1110:9486:18023	TGGGGAATATTGCACAATGGGGGGAACCCTGATGCAGCGACGCCGCGTGAGCGAAGAAGTATTTCGGTATGTAAAGCTCTATCAGCAGGGAAGAAGAATGACGGTACCTGACTAAGAAGCACCGGCTAAATACGTGCCAGCAGCCGCGGTAATACGTATGGTGCAAGCGTTATCCGGATTTACTGGGCGTAAAGGGAGCGCAGGCGGCACGCCAAGTCTGATGTGAAACCCCGGGGCTCAACCCCGGGCTTGCATTGGAAACTGGCGGGCTAGAGTGCCGGAGAGGTAAGCGGAATTCCTAGTGTAGCGGTGAAATGCGTAGATATTAGGAGGAACACCAGTGGCGAAGGCGGCTTACTGGACGGCAACTGACGCTGAGGCTCGAAAGCGTGGGGAGCA…	Cluster_403	136	20	14	18	16	1	2	25	5	3	30	0	0	0	1	0	0	0	0	1	0	0	0	0	0	0	0	0	0	0	0	0	0
Bacteria;Firmicutes;Clostridia;Clostridiales;Ruminococcaceae;Ruminiclostridium 9;unknown species	FJ880682.1.1491	99.5	100.0	0.0	404	M02944:136:000000000-ATFBV:1:2104:20009:24365	TGGGGAATATTGGGCAATGGGCGCAAGCCTGACCCAGCAACGCCGCGTGAAGGAAGAAGGCTTTCGGGTTGTAAACTTCTTTTGTCAGGGACGAAGCAAGTGACGGTACCTGACGAATAAGCCACGGCTAACTACGTGCCAGCAGCCGCGGTAATACGTAGGTGGCGAGCGTTATCCGGATTTACTGGGTGTAAAGGGCGTGTAGGCGGGAAGGCAAGTCAGATGTGAAAACCACGGGCTCAACCTGTGGCCTGCATTTGAAACTGTTTTTCTTGAGTACTGGAGAGGCAGACGGAATTCCTAGTGTAGCGGTGAAATGCGTAGATATTAGGAGGAACACCAGTGGCGAAGGCGGTCTGCTGGACAGCAACTGACGCTGAGGCGCGAAAGCGTGGGGAG…	Cluster_404	133	30	2	15	16	2	1	9	0	19	4	0	5	4	21	0	0	0	0	1	1	0	1	0	0	1	0	0	1	0	0	0	0
Bacteria;Firmicutes;Clostridia;Clostridiales;Ruminococcaceae;Ruminococcaceae UCG-014;unknown species	HM845499.1.1343	100.0	100.0	0.0	401	M02944:136:000000000-ATFBV:1:2106:26445:14419	TCGGGAATATTGCGCAATGGAGGAAACTCTGACGCAGTGACGCCGCGTGCAGGAAGAAGGTTTTCGGATTGTAAACTGCTTTAGACAGGGAAGATAATGACAGTACCTGTAGAATAAGCTCCGGCTAACTACGTGCCAGCAGCCGCGGTAATACGTAGGGAGCAAGCGTTATCCGGATTTATTGGGTGTAAAGGGTGCGTAGACGGGAAGGCAAGTTAGTTGTGAAATCCCTCGGCTTAACTGAGGAACTGCAACTAAAACTATCTTTCTTGAGTGCTGGAGAGGAAAGTGGAATTCCTAGTGTAGCGGTGAAATGCGTAGATATTAGGAGGAACACCAGTGGCGAAGGCGACTTTCTGGACAGTAACTGACGTTGAGGCACGAAAGTGTGGGGAGCAA…	Cluster_407	123	13	91	0	15	0	0	3	0	0	0	0	0	0	0	0	0	0	0	0	0	0	0	0	0	0	0	0	1	0	0	0	0
Bacteria;Bacteroidetes;Bacteroidia;Bacteroidales;Bacteroidales S24-7 group;unknown genus;unknown species	JQ084685.1.1492	100.0	100.0	0.0	420	M02944:136:000000000-ATFBV:1:2106:11345:5060	TGAGGAATATTGGTCAATGGCCGAGAGGCTGAACCAGCCAAGTCGCGTGAGGGATGACGGCCCTACGGGTTGTAAACCTCTTTTGTCGGGGAGCAAAGGGAGTCACGTGTGACTCATTGAGAGTACCCGAAGAAAAAGCATCGGCTAACTCCGTGCCAGCAGCCGCGGTAATACGGAGGATGCGAGCGTTATCCGGATTTATTGGGTTTAAAGGGTGCGCAGGCGGAGGTGCAAGTCAGCGGTCAAATTGCGGGGCTCAACCCCGTACTGCCGTTGAAACTGCATCCCTTGAGTGCGCGAGAAGTATGCGGAATGCGTGGTGTAGCGGTGAAATGCATAGATATCACGCAGAACTCCGATTGCGAAGGCAGCATACCGGCGCGCAACTGACGCTCATGC…	Cluster_409	128	5	6	14	10	22	11	15	13	0	4	2	3	3	16	2	2	0	0	0	0	0	0	0	0	0	0	0	0	0	0	0	0
Bacteria;Firmicutes;Clostridia;Clostridiales;Ruminococcaceae;Ruminococcaceae UCG-005;unknown species	FJ879015.1.1475	99.75	100.0	0.0	404	M02944:136:000000000-ATFBV:1:1101:27466:9606	TGGGGAATATTGGGCAATGGGGGAAACCCTGACCCAGCAACGCCGCGTGAAGGAAGAAGGCTTTCGGGTTGTAAACTTCTTTTAGCAGGGACGAAGGACGTGACGGTACCTGCAGAAAAAGCAACGGCTAACTACGTGCCAGCAGCCGCGGTAATACGTAGGTTGCAAGCGTTGTCCGGATTTACTGGGTGTAAAGGGCGTGTAGGCGGAGAAGCAAGTTGGGAGTGAAATCCATGGGCTCAACCCATGAACTGCTCTCAAAACTGTTTCCCTTGAGTATCGGAGAGGCAAGCGGAATTCCTAGTGTAGCGGTGAAATGCGTAGATATTAGGAGGAACACCAGTGGCGAAGGCGGCTTGCTGGACGACAACTGACGCTGAGGCGCGAAAGCGTGGGGAG…	Cluster_41	10235	335	1651	1360	3800	490	594	385	895	311	30	150	0	4	37	4	0	2	0	20	10	0	0	5	1	2	37	0	99	0	11	2	0
Bacteria;Firmicutes;Clostridia;Clostridiales;Lachnospiraceae;Lachnospiraceae NK4A136 group;unknown species	DQ804773.1.1389	96.51	100.0	0.0	401	M02944:136:000000000-ATFBV:1:2104:11963:7730	TGGGGAATATTGCACAATGGGGGAAACCCTGATGCAGCGACGCCGCGTGAGTGAAGAAGTATTTCGGTATGTAAAGCTCTATCAGCAGGGAAGAAAGTGACAGTACCTGAGTAAGAAGCCCCGGCTAACTACGTGCCAGCAGCCGCGGTAATACGTAGGGGGCAAGCGTTATCCGGATTTACTGGGTGTAAAGGGAGCGTAGGTGGTAATGCAAGTCAGAAGTGAAAGCCCTTTGCTTAACGAAGGGACTGCTTTTGAAACTGTATAACTAGAGTGCAGGAGAGGTAAGTGGAATTCCTAGTGTAGCGGTGAAATGCGTAGATATTAGGAGGAACACCGGTGGCGAAGGCGGCTTACTGGACTGTAACTGACACTGAGGCTCGAAAGCGTGGGGAGCAA…	Cluster_410	125	8	11	7	12	10	13	2	6	11	6	3	5	7	3	5	7	0	2	1	0	0	0	1	0	0	0	0	1	1	3	0	0
Bacteria;Bacteroidetes;Bacteroidia;Bacteroidales;Bacteroidales S24-7 group;unknown genus;unknown species	FJ894626.1.1372	100.0	100.0	0.0	421	M02944:136:000000000-ATFBV:1:2110:7365:17789	TGAGGAATATTGGTCAATGGGCGGAAGCCTGAACCAGCCAAGTCGCGTGAGGGAATAAGGCCCTGCGGGTCGTAAACCTCTTTTGCCGGGGAGCAGTGGCGGGCACGGGTGCCCGCCGGGAGAGTACCCGGAGAAAAAGCATCGGCTAACTCCGTGCCAGCAGCCGCGGTAATACGGAGGATGCGAGCGTTATCCGGATTTATTGGGTTTAAAGGGTGCGCAGGCGGCCTTTCAGGCCGGCGGTAAAATTGCGGGGCTCAACCCCGTATAGCCGTCGGAACCGGAGGGCTGGAGTGGGCGAGAGGTACGCGGAACGCGTGGTGTAGCGGTGAAATGCATAGATATCACGCAGAACCCCGATTGCGAAGGCAGCGTACCGGCGCCCTACTGACGCTGAGG…	Cluster_411	126	8	7	17	8	5	9	3	13	5	0	1	0	6	2	9	9	0	1	7	0	4	4	0	6	0	0	0	1	1	0	0	0
Bacteria;Firmicutes;Clostridia;Clostridiales;Lachnospiraceae;Lachnoclostridium;unknown species	HQ799741.1.1449	99.5	100.0	0.0	401	M02944:136:000000000-ATFBV:1:1116:12579:8567	TGGGGAATATTGCACAATGGGGGAAACCCTGATGCAGCGACGCCGCGTGAAGGAAGAAGTATCTCGGTATGTAAACTTCTATCAGCAGGGAAGAAAATGACGGTACCTGACTAAGAAGCCCCGGCTAACTACGTGCCAGCAGCCGCGGTAATACGTAGGGGGCAAGCGTTATCCGGATTTACTGGGTGTAAAGGGAGCGTAGACGGCGAAGCAAGTCTGAAGTGAAAACCCAGGGCTCAACCCTGGGACTGCTTTGGAAACTGTTTTGCTAGAGTGTCGGAGAGGTAAGTGGAATTCCTAGTGTAGCGGTGAAATGCGTAGATATTAGGAGGAACACCAGTGGCGAAGGCGGCTTACTGGACGATAACTGACGTTGAGGCTCGAAAGCGTGGGGAGCAA…	Cluster_412	318	0	0	1	2	3	1	2	0	12	2	3	26	11	4	14	7	28	10	4	24	0	25	0	19	6	1	11	4	27	44	5	22
Bacteria;Firmicutes;Clostridia;Clostridiales;Lachnospiraceae;Lachnoclostridium;unknown species	DQ807550.1.1390	98.51	100.0	0.0	403	M02944:136:000000000-ATFBV:1:2115:12886:9476	TGGGGAATATTGCACAATGGGGGAAACCCTGATGCAGCGACGCCGCGTGAAGGATGAAGTATTTCGGTATGTAAACTTCTATCAGCAGGGAAGAAAATGACGGTACCTGACTAAGAAGCCCCGGCTAACTACGTGCCAGCAGCCGCGGTAATACGTAGGGGGCAAGCGTTATCCGGATTTACTGGGTGTAAAGGGAGCGTAGACGGCATGGCAAGTCTGAAGTGAAAGCCCGGGGCTCAACCCCGGGACTGCTTTGGAAACTGTTGTTCTAGAGTGCCGGAGAGGTAAGCGGAATTCCTAGTGTAGCGGTGAAATGCGTAGATATTAGGAGGAACACCAGTGGCGAAGGCGGCTTACTGGACGGTAACTGACGTTGAGGCTCGAAAGCGTGGGGAGCAA…	Cluster_415	287	4	5	0	1	0	6	2	1	7	0	15	12	5	1	8	3	18	11	7	3	3	13	8	1	10	18	24	8	22	22	21	28
Bacteria;Firmicutes;Clostridia;Clostridiales;Ruminococcaceae;Anaerotruncus;unknown species	JX198600.1.1482	99.75	100.0	0.0	400	M02944:136:000000000-ATFBV:1:1115:14940:13261	TGGGGAATATTGCACAATGGGGGAAACCCTGATGCAGCGACGCCGCGTGAGGGAAGAAGGTTTTCGGATTGTAAACCTCTGTCCTTGGTGACGAAAATGACGGTAGCCAAGGAGGAAGCCACGGCTAACTACGTGCCAGCAGCCGCGGTAATACGTAGGTGGCAAGCGTTGTCCGGAATTACTGGGTGTAAAGGGAGCGTAGGCGGGAAGATAAGTTGGACGTCTAATCTATCGGCTCAACCGATAGTCGCGTTCAAAACTGTTTTTCTTGAGTGAAGTAGAGGTAAGCGGAATTCCTAGTGTAGCGGTGAAATGCGTAAATATTAGGAGGAACACCAGTGGCGAAGGCGGCTTACTGGGCTTTAACTGACGCTGAGGCTCGAAAGCGTGGGTAGCAAAC	Cluster_416	132	0	1	5	0	0	1	0	3	1	11	24	17	6	6	18	15	3	3	1	1	1	0	1	0	1	0	0	0	0	12	0	1
Bacteria;Bacteroidetes;Bacteroidia;Bacteroidales;Rikenellaceae;Alistipes;unknown species	EU457823.1.1414	100.0	100.0	0.0	421	M02944:136:000000000-ATFBV:1:2106:18054:16189	TGAGGAATATTGGTCAATGGACGCAAGTCTGAACCAGCCATGCCGCGTGCAGGATGACGGCTCTATGAGTTGTAAACTGCTTTTGTACGAGGGTAAACCCCGATACGTGTATCGGGTTGAAAGTATCGTACGAATAAGGATCGGCTAACTCCGTGCCAGCAGCCGCGGTAATACGGAGGATCCGAGCGTTATCCGGATTTATTGGGTTTAAAGGGTGCGTAGGCGGTTTGATAAGTTAGAGGTGAAATGTCGGGGCTCAACCCCGAAACTGCCTCTAATACTGTTGGACTAGAGAATAGTTGCGGTAGGCGGAATGTATGGTGTAGCGGTGAAATGCTTAGAGATCATACAGAACACCGATTGCGAAGGCAGCTTACCAAACTATATCTGACGTTGAGG…	Cluster_418	124	42	7	10	9	17	0	2	15	1	0	0	0	0	0	0	0	0	10	2	0	1	0	1	2	0	0	1	1	0	3	0	0
Bacteria;Firmicutes;Clostridia;Clostridiales;Ruminococcaceae;Flavonifractor;Flavonifractor plautii	HQ455040.1.1420	100.0	100.0	0.0	404	M02944:136:000000000-ATFBV:1:2111:26263:8373	TGGGGAATATTGGGCAATGGGCGCAAGCCTGACCCAGCAACGCCGCGTGAAGGAAGAAGGCTTTCGGGTTGTAAACTTCTTTTGTCGGGGACGAAACAAATGACGGTACCCGACGAATAAGCCACGGCTAACTACGTGCCAGCAGCCGCGGTAATACGTAGGTGGCAAGCGTTATCCGGATTTACTGGGTGTAAAGGGCGTGTAGGCGGGATTGCAAGTCAGATGTGAAAACTGGGGGCTCAACCTCCAGCCTGCATTTGAAACTGTAGTTCTTGAGTGCTGGAGAGGCAATCGGAATTCCGTGTGTAGCGGTGAAATGCGTAGATATACGGAGGAACACCAGTGGCGAAGGCGGATTGCTGGACAGTAACTGACGCTGAGGCGCGAAAGCGTGGGGAG…	Cluster_42	6897	2	24	16	3	2	48	27	14	208	97	218	199	564	391	183	366	37	147	88	20	8	18	60	21	1164	324	331	347	343	306	388	933
Bacteria;Firmicutes;Clostridia;Clostridiales;Ruminococcaceae;Ruminococcaceae UCG-014;unknown species	HW066432.1.1485	100.0	100.0	0.0	401	M02944:136:000000000-ATFBV:1:1110:24337:20507	TCGGGAATATTGCGCAATGGAGGAAACTCTGACGCAGTGACGCCGCGTATAGGAAGAAGGTTTTCGGATTGTAAACTATTGTCGTGAGGGAAGAAGATGACAGTACCTCAGGAGGAAGCTCCGGCTAACTATGTGCCAGCAGCCGCGGTAATACATAGGGAGCAAGCGTTATCCGGAATTATTGGGTGTAAAGGGTGCGTAGACGGGAAATTAAGTTAGTTGTGAAATCCCTTGGCTTAACTGAGGAACTGCAACTAAAACTGATTTTCTTGAGTACTGGAGAGGAAAGTGGAATTCCTAGTGTAGCGGTGAAATGCGTAGATATTAGGAGGAACACCAGTGGCGAAGGCGACTTTCTGGACAGTAACTGACGTTGAGGCACGAAAGTGTGGGGAGCAA…	Cluster_421	120	0	9	8	0	43	28	26	5	0	0	0	0	0	0	0	0	0	0	0	0	0	0	0	0	0	0	0	0	0	1	0	0
Bacteria;Firmicutes;Clostridia;Clostridiales;Lachnospiraceae;Marvinbryantia;Lachnospiraceae bacterium SRB530	KC311366.1.1433	100.0	100.0	0.0	401	M02944:136:000000000-ATFBV:1:2115:23107:21457	TGGGGAATATTGCACAATGGGGGAAACCCTGATGCAGCGACGCCGCGTGAGCGAAGAAGTATTTCGGTATGTAAAGCTCTATCAGCAGGGAAGAAAATGACGGTACCTGACTAAGAAGCCCCGGCTAACTACGTGCCAGCAGCCGCGGTAATACGTAGGGGGCAAGCGTTATCCGGATTTACTGGGTGTAAAGGGAGCGTAGACGGCCAGGCAAGTCTGATGTGAAAGGCAGGGGCTCAACCCCTGGACTGCATTGGAAACTGTCAGGCTGGAGTGCCGGAGAGGTAAGCGGAATTCCTAGTGTAGCGGTGAAATGCGTAGATATTAGGAGGAACACCAGTGGCGAAGGCGGCTTACTGGACGGTAACTGACGTTGATGCTCGAAAGCGTGGGGAGCAA…	Cluster_426	120	0	1	1	0	5	9	2	0	6	7	4	5	9	4	4	4	7	4	3	3	0	2	7	12	5	4	2	2	3	1	0	4
Bacteria;Firmicutes;Clostridia;Clostridiales;Lachnospiraceae;Lachnoclostridium;unknown species	HQ796344.1.1449	98.75	100.0	0.0	401	M02944:136:000000000-ATFBV:1:1107:5588:8436	TGGGGAATATTGCACAATGGGGGAAACCCTGATGCAGCGACGCCGCGTGAAGGAAGAAGTATCTCGGTATGTAAACTTCTATCAGCAGGGAAGAAAATGACGGTACCTGACTAAGAAGCCCCGGCTAACTACGTGCCAGCAGCCGCGGTAATACGTAGGGGGCAAGCGTTATCCGGATTTACTGGGTGTAAAGGGAGCGTAGACGGCGACGCAAGTCTGGAGTGAAAGCCCGGGGCCCAACCCCGGGACTGCTTTGGAAACTGTGCTGCTGGAGTGCAGGAGAGGTAAGTGGAATTCCTAGTGTAGCGGTGAAATGCGTAGATATTAGGAGGAACACCAGTGGCGAAGGCGGCTTACTGGACTGTAACTGACGTTGAGGCTCGAAAGCGTGGGGAGCAA…	Cluster_427	324	0	0	1	0	0	1	0	0	1	0	1	2	3	1	3	12	15	4	3	31	0	29	28	24	40	28	14	7	29	17	14	16
Bacteria;Actinobacteria;Actinobacteria;Micrococcales;Micrococcaceae;Rothia;Rothia nasimurium	AJ131121.1.1481	98.52	100.0	0.0	406	M02944:136:000000000-ATFBV:1:2115:16288:11193	TGGGGAATATTGCACAATGGGCGCAAGCCTGATGCAGCGACGCCGCGTGAGGGATGACGGCCTTCGGGTTGTAAACCTCTTTCAGCATCGAAGAAGCGAAAGTGACGGTAGGTGCAGAAGAAGCGCCGGCTAACTACGTGCCAGCAGCCGCGGTAATACGTAGGGCGCGAGCGTTGTCCGGAATTATTGGGCGTAAAGAGCTTGTAGGCGGTTTGTCGCGTCTGCTGTGAAAGCCCGGGGCTTAACCCCGGGTTTGCAGTGGGTACGGGCTAACTAGAGTGCAGTAGGGGAGACTGGAATTCCTGGTGTAGCGGTGGAATGCGCAGATATCAGGAGGAACACCGATGGCGAAGGCAGGTCTCTGGGCTGTAACTGACGCTGAGAAGCGAAAGCATGGGG…	Cluster_43	5303	142	258	414	400	202	289	138	584	30	105	29	10	8	8	4	1	15	13	18	22	17	26	106	51	133	556	221	97	185	845	114	262
Bacteria;Firmicutes;Clostridia;Clostridiales;Lachnospiraceae;Lachnoclostridium;unknown species	HM840875.1.1353	100.0	100.0	0.0	401	M02944:136:000000000-ATFBV:1:1102:21320:18075	TGGGGAATATTGCACAATGGGGGGAACCCTGATGCAGCGACGCCGCGTGAGTGAAGAAGTATTTCGGTATGTAAAGCTCTATCAGCAGGGAAGAAAATGACGGTACCTGACTAAGAAGCCCCGGCTAACTACGTGCCAGCAGCCGCGGTAATACGTAGGGGGCAAGCGTTATCCGGATTTACTGGGTGTAAAGGGAGCGTAGACGGCAGAGCAAGTCTGAAGTGAAAGCCCGCGGCCCAACTGCGGGACTGCTTTGGAAACTGCCCGGCTAGAGTGCTGGAGAGGTAAGCGGAATTCCTAGTGTAGCGGTGAAATGCGTAGATATTAGGAGGAACACCAGTGGCGAAGGCGGCTTACTGGACAGTAACTGACGTTGAGGCTCGAAAGCGTGGGGAGCAA…	Cluster_431	129	0	0	4	1	19	70	0	1	0	0	0	0	0	29	0	4	0	0	0	0	0	0	1	0	0	0	0	0	0	0	0	0
Bacteria;Firmicutes;Clostridia;Clostridiales;Lachnospiraceae;unknown genus;unknown species	EF406831.1.1500	99.0	100.0	0.0	402	M02944:136:000000000-ATFBV:1:2104:12668:15651	TGGGGAATATTGCACAATGGGGGAAACCCTGATGCAGCGACGCCGCGTGAGTGAAGAAGTATTTCGGTATGTAAAGCTCTATCAGCAGGGAAGAAGCAAGACGGTACCTGAGTAAGAAGCCCCGGCTAACTACGTGCCAGCAGCCGCGGTAATACGTAGGGGGCAAGCGTTATCCGGATTTACTGGGTGTAAAGGGAGCGTAGACGGCGAAGAAAGTCTGAAGTGAAAGCCCGCGGCTTAACCGCGGAACTGCTTTGGAAACTTTTTTGCTGGAGTACCGGAGAGGTAAGCGGAATTCCTAGTGTAGCGGTGAAATGCGTAGATATTAGGAGGAACACCAGTGGCGAAGGCGGCTTACTGGACGGTAACTGACGTTGAGGCTCGAAAGCGTGGGGAGCA…	Cluster_433	135	12	13	7	4	0	1	0	2	19	23	3	10	8	11	5	0	11	0	1	0	4	0	0	0	1	0	0	0	0	0	0	0
Bacteria;Firmicutes;Bacilli;Lactobacillales;Streptococcaceae;Streptococcus;Streptococcus salivarius	GQ253961.1.1419	100.0	100.0	0.0	426	M02944:136:000000000-ATFBV:1:2119:28462:11969	TAGGGAATCTTCGGCAATGGGGGCAACCCTGACCGAGCAACGCCGCGTGAGTGAAGAAGGTTTTCGGATCGTAAAGCTCTGTTGTAAGTCAAGAACGGGTGTGAGAGTGGAAAGTTCACACTGTGACGGTAGCTTACCAGAAAGGGACGGCTAACTACGTGCCAGCAGCCGCGGTAATACGTAGGTCCCGAGCGTTGTCCGGATTTATTGGGCGTAAAGCGAGCGCAGGCGGTTTGATAAGTCTGAAGTTAAAGGCTGTGGCTCAACCATAGTTCGCTTTGGAAACTGTCAAACTTGAGTGCAGAAGGGGAGAGTGGAATTCCATGTGTAGCGGTGAAATGCGTAGATATATGGAGGAACACCGGTGGCGAAAGCGGCTCTCTGGTCTGTAACTGACGC…	Cluster_437	130	2	1	6	6	1	1	0	3	0	0	0	2	0	0	0	0	2	0	2	2	1	1	2	0	11	23	12	8	7	26	6	5
Bacteria;Actinobacteria;Coriobacteriia;Coriobacteriales;Coriobacteriaceae;Adlercreutzia;unknown species	DQ794611.1.1365	100.0	100.0	0.0	400	M02944:136:000000000-ATFBV:1:1102:8063:12707	TGGGGAATTTTGCGCAATGGGGGAAACCCTGACGCAGCAACGCCGCGTGCGGGACGAAGGCCTTCGGGTTGTAAACCGCTTTCAGCAGGGAAGACTTTGACGGTACCTGCAGAAGAAGCTCCGGCTAACTACGTGCCAGCAGCCGCGGTAATACGTAGGGGGCGAGCGTTATCCGGATTCATTGGGCGTAAAGCGCGCGTAGGCGGCCGCCTAAGCGGAACCTCTAATCCCGGGGCTCAACCTCGGGCCGGGTTCCGGACTGGGCGGCTCGAGTGCGGTAGAGGCAGGCGGAATTCCCGGTGTAGCGGTGGAATGCGCAGATATCGGGAAGAACACCGATGGCGAAGGCAGCCTGCTGGGCCGCCACTGACGCTGAGGCGCGAAAGCTGGGGGAGCGAAC	Cluster_44	5388	2	36	1	12	10	8	14	14	80	9	14	6	42	103	7	137	130	71	25	91	87	35	510	175	655	675	413	141	360	945	131	449
Bacteria;Firmicutes;Clostridia;Clostridiales;Ruminococcaceae;unknown genus;unknown species	AB627664.1.1523	100.0	100.0	0.0	403	M02944:136:000000000-ATFBV:1:1102:20603:14003	TGGGGAATATTGGGCAATGGGCGCAAGCCTGACCCAGCAACGCCGCGTGAAGGAAGAAGGCTTTCGGGTTGTAAACTTCTTTTGTCAGGGAAGAGCAGAAGACGGTACCTGACGAATAAGCCACGGCTAACTACGTGCCAGCAGCCGCGGTAATACGTAGGTGGCAAGCGTTGTCCGGATTTACTGGGTGTAAAGGGCGTGTAGCCGGGCTGACAAGTCAGATGTGAAATCCGGGGGCTCAACCCCCGAACTGCATTTGAAACTGTTGGTCTTGAGTATCGGAGAGGCAGGCGGAATTCCTAGTGTAGCGGTGAAATGCGTAGATATTAGGAGGAACACCAGTGGCGAAGGCGGCCTGCTGGACGACAACTGACGGTGAGGCGCGAAAGCGTGGGGAGC…	Cluster_441	113	5	0	0	82	7	0	9	9	0	0	0	0	0	0	0	0	0	0	0	0	0	0	1	0	0	0	0	0	0	0	0	0
Bacteria;Firmicutes;Clostridia;Clostridiales;Ruminococcaceae;Ruminiclostridium 9;unknown species	KF256044.1.1438	99.75	100.0	0.0	403	M02944:136:000000000-ATFBV:1:2110:26076:6966	TGGGGAATATTGGGCAATGGGCGCAAGCCTGACCCAGCAACGCCGCGTGAAGGAAGAAGGCTTTCGGGTTGTAAACTTCTTTTCTCAGGGACGAATAGATGACGGTACCTGAGGAATAAGCCACGGCTAACTACGTGCCAGCAGCCGCGGTAATACGTAGGTGGCAAGCGTTATCCGGATTTACTGGGTGTAAAGGGCGTGTAGGCGGGGAAGCAAGTCAGATGTGAAAACCACGGGCTCAACCTGTGGCCTGCATTTGAAACTGTTTTTCTTGAGTACTGGAGAGGCAGACGGAATTCCTAGTGTAGCGGTGAAATGCGTAGATATTAGGAGGAACACCAGTGGCGAAGGCGGTCTGCTGGACAGCAACTGACGCTGAGGCGCGAAAGCGTGGGGAGC…	Cluster_448	113	13	16	3	5	9	8	3	16	12	11	2	5	1	7	0	0	0	0	0	0	0	0	0	0	0	1	0	0	0	1	0	0
Bacteria;Firmicutes;Clostridia;Clostridiales;Ruminococcaceae;Anaerotruncus;unknown species	DQ808296.1.1387	100.0	100.0	0.0	402	M02944:136:000000000-ATFBV:1:2119:16384:7024	TGGGGGATATTGCACAATGGGGGAAACCCTGATGCAGCGACGCCGCGTGAGGGAAGACGGCCTTCGGGTTGTAAACCTCTGTCTTCGGGGACGAATAAATGACGGTACCCGAGGAGGAAGCCACGGCTAACTACGTGCCAGCAGCCGCGGTAATACGTAGGTGGCAAGCGTTGTCCGGAATTACTGGGTGTAAAGGGAGCGTAGGCGGGGAGGCAAGTTGAATGTCTAAACTATCGGCTCAACTGATAGTCGCGTTCAAAACTGCCACTCTTGAGTGCAGTAGAGGTAGGCGGAATTCCTAGTGTAGCGGTGAAATGCGTAGATATTAGGAGGAACACCAGTGGCGAAGGCGGCCTACTGGGCTGTAACTGACGCTGAGGCTCGAAAGCGTGGGTAGCA…	Cluster_45	4734	316	3	81	9	0	1	199	827	0	0	0	1	4	0	1	0	0	615	20	6	1	202	256	200	8	134	0	0	947	1	384	518
Bacteria;Firmicutes;Clostridia;Clostridiales;Ruminococcaceae;Ruminiclostridium 5;unknown species	AY850448.1.1230	100.0	100.0	0.0	401	M02944:136:000000000-ATFBV:1:1101:10934:20600	TGAGGGATATTGGTCAATGGGGGAAACCCTGAACCAGCAACGCCGCGTGAGGGATGACGGTCTTCGGATTGTAAACCTCTGTCCTCTGTGAAGATAATGACGGTAGCAGAGGAGGAAGCTCCGGCTAACTACGTGCCAGCAGCCGCGGTAATACGTAGGGAGCAAGCGTTGTCCGGATTTACTGGGTGTAAAGGGTGCGTAGGCGGCTAGGCAAGTCAGAAGTGAAATCCATGGGCTTAACCCATGAACTGCTTTTGAAACTGCTTGGCTTGAGTGAAGTAGAGGTAGGCGGAATTCCCGGTGTAGCGGTGAAATGCGTAGAGATCGGGAGGAACACCAGTGGCGAAGGCGGCCTACTGGGCTTTAACTGACGCTGAGGCACGAAAGCATGGGTAGCAA…	Cluster_451	101	2	1	2	0	5	1	4	36	2	0	7	6	10	5	0	0	0	0	0	2	0	0	0	0	0	0	0	0	3	11	4	0
Bacteria;Firmicutes;Clostridia;Clostridiales;Family XIII;[Eubacterium] brachy group;unknown species	FJ879347.1.1477	100.0	100.0	0.0	403	M02944:136:000000000-ATFBV:1:2115:14127:10323	TGGGGAATCTTGCACAATGGGCGAAAGCCTGATGCAGCAACGCCGCGTGAGCGAAGAAGGCCTTTGGGTCGTAAAGCTCTGTCCTAAGGGAAGAAGGAAGTGACGGTACCTTAGGAGGAAGCCCCGGCTAACTACGTGCCAGCAGCCGCGGTAATACGTAGGGGGCAAGCGTTATCCGGAATTATTGGGCGTAAAGAGTACGTAGGCGGTTCTTTAAGCGCAGGGTATAAGGCGAAGGCTTAACCATCGTTCGCCCTGTGAACTGGGGGACTTGAGTATCGGAGAGGAAAGCGGAATTCCTAGTGTAGCGGTGAAATGCGTAGATATTAGGAGGAACACCAGTGGCGAAGGCGGCTTTCTGGACGAAAACTGACGCTGAGGTACGAAAGCGTGGGGAGC…	Cluster_452	251	0	6	3	3	2	7	3	0	14	5	10	9	8	16	7	5	3	8	0	0	2	3	32	0	31	16	4	0	9	36	0	9
Bacteria;Bacteroidetes;Bacteroidia;Bacteroidales;Rikenellaceae;Alistipes;unknown species	EF603815.1.1481	100.0	100.0	0.0	421	M02944:136:000000000-ATFBV:1:2115:14900:18639	TGAGGAATATTGGTCAATGGACGCAAGTCTGAACCAGCCATGCCGCGTGCAGGATGACGGCTCTATGAGTTGTAAACTGCTTTTGTACGAGGGTAATATCAGATACGTGTATCTGCTTGAAAGTATCGTACGAATAAGGATCGGCTAACTCCGTGCCAGCAGCCGCGGTAATACGGAGGATCCAAGCGTTATCCGGATTTATTGGGTTTAAAGGGTGCGTAGGCGGTTTTATAAGTTAGAGGTGAAAATTCGGGGCTCAACTCCGGACGTGCCTCTAATACTGTATGACTAGAGAATAGATGCGGTAGGCGGAATGTATGGTGTAGCGGTGAAATGCGTAGAGATCATACAGAACACCGATTGCGAAGGCAGCTTACCAAACTATGTCTGACGTTGAGG…	Cluster_453	106	9	2	8	14	15	3	7	1	7	0	3	7	4	9	5	2	0	4	0	0	3	0	2	1	0	0	0	0	0	0	0	0
Bacteria;Bacteroidetes;Bacteroidia;Bacteroidales;Porphyromonadaceae;Parabacteroides;unknown species	HQ778791.1.1435	98.34	100.0	0.0	421	M02944:136:000000000-ATFBV:1:2101:26476:7657	TGAGGAATATTGGTCAATGGCCGAGAGGCTGAACCAGCCAAGTCGCGTGAAGGAAGAAGGATCTATGGTTTGTAAACTTCTTTTATAGGGGAATAAAGTGGAGGACGTGTCCTTTTTTGTATGTACCCTATGAATAAGCATCGGCTAACTCCGTGCCAGCAGCCGCGGTAATACGGAGGATGCGAGCGTTATCCGGATTTATTGGGTTTAAAGGGTGCGTAGGTGGTGATTTAAGTCAGCGGTGAAAGTTTGTGGCTCAACCATAAAATTGCCGTTGAAACTGGGTTACTTGAGTGTGTTTGAGGTAGGCGGAATGCGTGGTGTAGCGGTGAAATGCATAGATATCACGCAGAACCCCGATTGCGAAGGCAGCCTGCCAAGCCATTACTGACGCTGATG…	Cluster_454	133	0	1	0	9	2	2	1	2	4	11	7	0	6	4	4	12	2	2	0	3	4	0	0	0	1	2	6	7	8	8	11	14
Bacteria;Bacteroidetes;Bacteroidia;Bacteroidales;Bacteroidales S24-7 group;unknown genus;unknown species	EU505152.1.1410	100.0	100.0	0.0	421	M02944:136:000000000-ATFBV:1:1114:25127:6672	TGAGGAATATTGGTCAATGGGCGAGAGCCTGAACCAGCCAAGTCGCGTGAAGGATGACGGCCCTACGGGTTGTAAACTTCTTTTGTCAGGGAGCAATTGGGTCCACGTGTGGGCTTAGCGAGAGTACCTGAAGAAAAAGCATCGGCTAACTCCGTGCCAGCAGCCGCGGTAATACGGAGGATGCGAGCGTTATCCGGATTTATTGGGTTTAAAGGGTGCGTAGGCGGAATATCAAGTCAGCGGTAAAAATTCGGGGCTCAACCCCGTCGTGCCGTTGAAACTGATGTTCTTGAGTGGGCGAGAAGTATGCGGAATGCGTGGTGTAGCGGTGAAATGCATAGATATCACGCAGAACTCCGATTGCGAAGGCAGCATACCGGCGCCCAACTGACGCTGAAG…	Cluster_455	108	34	8	36	1	0	0	0	8	1	0	0	0	0	4	1	0	0	0	4	1	0	0	0	0	0	1	0	0	0	0	9	0
Bacteria;Bacteroidetes;Bacteroidia;Bacteroidales;Bacteroidales S24-7 group;unknown genus;unknown species	EF603149.1.1480	99.29	100.0	0.0	420	M02944:136:000000000-ATFBV:1:1101:25638:6352	TGAGGAATATTGGTCAATGGGCGGGAGCCTGAACCAGCCAAGTCGCGTGAGGGACGACGGTCCTATGGATTGTAAACCTCTTTTGTCGGGGAACAAAGGCGCCCACGGGTGGGCGGATGAGTGTACCCGAAGAAAAAGCATCGGCTAACTCCGTGCCAGCAGCCGCGGTAATACGGAGGATGCGAGCGTTATCCGGATTTATTGGGTTTAAAGGGTGCGTAGGCGGACAGTCAAGTCAGCGGTAAAAATGCGGTGCTCAACGCCGTACAGCCGTTGAAACTGGCAGTCTTGAGTGGGCGAGAAGTATGCGGAATGCGTGGTGTAGCGGTGAAATGCATAGATATCACGCAGAACTCCGATTGCGAAGGCAGCATACCGGCGCCCTACTGACGCTGAGGC…	Cluster_456	185	5	16	11	17	27	1	36	7	1	1	0	0	0	0	0	0	3	11	18	0	16	3	0	10	1	0	0	1	0	0	0	0
Bacteria;Firmicutes;Clostridia;Clostridiales;Lachnospiraceae;Lachnospiraceae UCG-004;unknown species	EU772868.1.1281	99.75	100.0	0.0	401	M02944:136:000000000-ATFBV:1:1101:14927:22320	TGGGGAATATTGCACAATGGGGGAAACCCTGATGCAGCGACGCCGCGTGAAGGAAGAAGTATCTCGGTATGTAAACTTCTATCAGCAGGGAAGAAAATGACGGTACCTGACTAAGAAGCCCCGGCTAACTACGTGCCAGCAGCCGCGGTAATACGTAGGGGGCAAGCGTTATCCGGATTTACTGGGTGTAAAGGGAGCGTAGACGGAAGAGCAAGTCTGATGTGAAAGGCTGGGGCTTAACCCCAGGACTGCATTGGAAACTGTTTTTCTAGAGTGCCGGAGAGGTAAGCGGAATTCCTAGTGTAGCGGTGAAATGCGTAGATATTAGGAGGAACACCAGTGGCGAAGGCGGCTTGCTGGACGACAACTGACGCTGAGGCGCGAAAGCGTGGGGAGCAA…	Cluster_459	143	14	0	49	68	0	0	0	0	0	0	1	1	0	0	0	0	0	0	0	0	0	0	1	0	0	1	0	1	7	0	0	0
Bacteria;Firmicutes;Clostridia;Clostridiales;Christensenellaceae;Christensenellaceae R-7 group;unknown species	JQ183825.1.1357	98.27	100.0	0.0	404	M02944:136:000000000-ATFBV:1:1101:21003:14539	TGGGGAATATTGGGCAATGGGCGAAAGCCTGACCCAGCAACGCCGCGTGAGTGAAGAAGGCTTTCGGGTTGTAAAGCTCTGTTGTTGAGGACGAAGGAAGTGACGGTACTCAACAAGGAAGCCCCGGCTAACTACGTGCCAGCAGCCGCGGTAATACGTAGGGGGCGAGCGTTGTCCGGAATGACTGGGCGTAAAGGGCGTGTAGGCGGCCGATTAAGTGTGGAGTGAAAGTCCACTTTTCAAGGGTGGAATTGCTTTGCAGACTGGTTGGCTTGAGTGCGGAAGAGGTAAGTGGAATTCCCAGTGTAGCGGTGAAATGCGTAGAGATTGGGAGGAACACCAGTGGCGAAGGCGACTTACTGGGCCGTAACTGACGCTGAGGCGCGAAAGCGTGGGGAG…	Cluster_46	3919	162	282	498	582	271	373	390	780	40	183	24	90	69	83	49	1	2	0	2	3	0	0	1	0	1	12	0	16	3	2	0	0
Bacteria;Firmicutes;Clostridia;Clostridiales;Peptostreptococcaceae;Intestinibacter;unknown species	EU463357.1.1284	98.75	100.0	0.0	401	M02944:136:000000000-ATFBV:1:1108:13745:16908	TGGGGAATATTGCACAATGGGGGAAACCCTGATGCAGCGACGCCGCGTGAAGGAAGAAGTATCTCGGTATGTAAACTTCTATCAGCAGGGAAGAAAATGACGGTACCTGACTAAGAAGCCCCGGCTAACTACGTGCCAGCAGCCGCGGTAATACGTAGGGGGCAAGCGTTATCCGGATTTACTGGGTGTAAAGGGAGCGTAGACGGAAGAGCAAGTCTGATGTGAAAGGCTGGGGCTTAACCCCAGGACTGCATTGGAAACTGTTGTTCTAGAGTGCCGGAGAGGTAAGCGGAATTCCTAGTGTAGCGGTGAAATGCGTAGATATTAGGAGGAACACCAGTGGCGAAGGCGGCTTTCTGGACTGTAACTGACACTGAGGTACGAAAGCGTGGGGAGCAA…	Cluster_461	122	1	0	5	7	0	0	0	0	1	0	0	8	0	0	0	1	14	3	1	9	4	0	21	3	3	7	3	1	8	9	0	13
Bacteria;Firmicutes;Clostridia;Clostridiales;Lachnospiraceae;Blautia;unknown species	EU776517.1.1350	99.75	100.0	0.0	401	M02944:136:000000000-ATFBV:1:2119:17556:21076	TGGGGAATATTGCACAATGGGGGAAACCCTGATGCAGCGACGCCGCGTGAAGGAAGAAGTATCTCGGTATGTAAACTTCTATCAGCAGGGAAGAAAATGACGGTACCTGACTAAGAAGCCCCGGCTAACTACGTGCCAGCAGCCGCGGTAATACGTAGGGGGCAAGCGTTATCCGGATTTACTGGGTGTAAAGGGAGCGTAGACGGAGCAGCAAGTCTGATGTGAAAGGCAGGGGCTCAACCCCTGGACTGCTTTGGAAACTGTCCATCTAGAGTGCCGGAGAGGTAAGCGGAATTCCTAGTGTAGCGGTGAAATGCGTAGATATTAGGAGGAACACCAGTGGCGAAGGCGGCTTACTGGACGGTAACTGACGTTGAGGCTCGAAAGCGTGGGGAGCAA…	Cluster_462	128	3	0	0	0	0	1	0	0	0	0	6	0	7	2	5	0	0	9	3	0	0	6	0	0	0	0	38	14	11	0	23	0
Bacteria;Firmicutes;Clostridia;Clostridiales;Lachnospiraceae;Lachnoclostridium;unknown species	EU457007.1.1388	99.5	100.0	0.0	401	M02944:136:000000000-ATFBV:1:1101:17066:8223	TGGGGAATATTGCACAATGGGGGAAACCCTGATGCAGCGACGCCGCGTGAGTGAAGAAGTATTTCGGTATGTAAAGCTCTATCAGCAGGGAAGAAAATGACGGTACCTGACTAAGAAGCCCCGGCTAACTACGTGCCAGCAGCCGCGGTAATACGTAGGGGGCAAGCGTTATCCGGATTTACTGGGTGTAAAGGGAGCGTAGACGGTAGAGCAAGTCTGGAGTGAAAGCCCGCGGCCCAACTGCGGGACTGCTTTGGAAACTGTTCAACTGGAGTGCTGGAGAGGTAAGCGGAATTCCTAGTGTAGCGGTGAAATGCGTAGATATTAGGAGGAACACCAGTGGCGAAGGCGGCTTACTGGACAGTAACTGACGTTGAGGCTCGAAAGCGTGGGGAGCAA…	Cluster_463	115	6	0	6	0	0	1	0	0	0	29	21	0	0	1	0	0	3	0	0	1	2	0	44	1	0	0	0	0	0	0	0	0
Bacteria;Bacteroidetes;Bacteroidia;Bacteroidales;Rikenellaceae;Alistipes;Alistipes shahii	AB554233.1.1486	100.0	100.0	0.0	421	M02944:136:000000000-ATFBV:1:2115:16754:13893	TGAGGAATATTGGTCAATGGACGCAAGTCTGAACCAGCCATGCCGCGTGCAGGAAGACGGCTCTATGAGTTGTAAACTGCTTTTGTACGAGGGTAAACGCTCTTACGTGTAAGAGCCTGAAAGTATCGTACGAATAAGGATCGGCTAACTCCGTGCCAGCAGCCGCGGTAATACGGAGGATCCAAGCGTTATCCGGATTTATTGGGTTTAAAGGGTGCGTAGGCGGTTTGATAAGTTAGAGGTGAAATACCGGTGCTTAACACCGGAACTGCCTCTAATACTGTTGAACTAGAGAGTAGTTGCGGTAGGCGGAATGTATGGTGTAGCGGTGAAATGCTTAGAGATCATACAGAACACCGATTGCGAAGGCAGCTTACCAAACTATATCTGACGTTGAGG…	Cluster_466	105	0	4	0	2	0	2	1	0	12	8	7	11	0	1	1	1	1	2	1	3	4	0	10	0	4	3	5	0	7	3	5	7
Bacteria;Firmicutes;Clostridia;Clostridiales;Lachnospiraceae;unknown genus;unknown species	JQ084478.1.1493	100.0	100.0	0.0	401	M02944:136:000000000-ATFBV:1:2108:6989:10602	TGGGGAATATTGCACAATGGGGGAAACCCTGATGCAGCAACGCCGCGTGAGTGAAGAAGTATTTCGGTATGTAAAGCTCTATCAGCAGGGAAGAAAATGACGGTACCTGAGTAAGAAGCCCCGGCTAACTACGTGCCAGCAGCCGCGGTAATACGTAGGGGGCAAGCGTTATCCGGATTTACTGGGTGTAAAGGGAGCGTAGACGGCGATGCAAGTCTGAAGTGAAAGCCCGGGGCTCAACCCCGGGACTGCTTTGGAAACTGTATGGCTGGAGTGCTGGAGAGGCAAGCGGAATTCCTAGTGTAGCGGTGAAATGCGTAGATATTAGGAAGAACACCAGTGGCGAAGGCGGCTTGCTGGACAGTAACTGACGTTGAGGCTCGAAAGCGTGGGGAGCAA…	Cluster_468	107	38	6	20	0	1	37	2	0	0	0	0	0	0	0	0	0	0	0	2	0	0	0	1	0	0	0	0	0	0	0	0	0
Bacteria;Firmicutes;Clostridia;Clostridiales;Lachnospiraceae;Coprococcus 2;unknown species	DQ799960.1.1286	100.0	100.0	0.0	402	M02944:136:000000000-ATFBV:1:2112:11110:13897	TGGGGAATATTGCACAATGGGGGAAACCCTGATGCAGCGACGCCGCGTGAGTGAAGAAGTTATTCGTAATGTAAAGCTCTATCAGCAGGGAAGATAATGACGGTACCTGACTAAGAAGCCCCGGCTAACTACGTGCCAGCAGCCGCGGTAATACGTAGGGGGCAAGCGTTATCCGGATTTACTGGGTGTAAAGGGTGCGTAGGTGGTATGGCAAGTCAGAAGTGAAAACCCGGGGCTCAACCCCGCGGATTGCTTTTGAAACTGTCAGACTGGAGTACCGGAGAGGTAAGCGGAATTCCTAGTGTAGCGGTGAAATGCGTAGATATTAGGAGGAACACCAGTGGCGAAGGCGGCTTACTGGACGGTAACTGACACTGAGGCACGAAAGCGTGGGGAGCA…	Cluster_469	100	6	2	35	0	0	14	0	40	0	0	0	0	0	0	0	0	0	0	0	0	0	0	0	0	0	3	0	0	0	0	0	0
Bacteria;Firmicutes;Clostridia;Clostridiales;Ruminococcaceae;unknown genus;unknown species	FJ881078.1.1488	100.0	100.0	0.0	401	M02944:136:000000000-ATFBV:1:1101:18896:11255	TGGGGAATATTGGGCAATGGGCGCAAGCCTGACCCAGCAACGCCGCGTGAAGGAAGAAGGCTTTCGGGTTGTAAACTTCTTTTCTGAGGGACGATAGTGACGGTACCTCAGGAATAAGCCACGGCTAACTACGTGCCAGCAGCCGCGGTAATACGTAGGTGGCAAGCGTTATCCGGATTTACTGGGTGTAAAGGGCGTGTAGGCGGGACTGCAAGTCAGATGTGAAAACCAGAGGCTCAACCTCTGGCCTGCATTTGAAACTGTAGTTCTTGAGTGTTGGAGAGGCAGGCGGAATTCCGTGTGTAGCGGTGAAATGCGTAGATATACGGAGGAACACCAGTGGCGAAGGCGGCCTGCTGGACAATAACTGACGCTGAGGCGCGAAAGCGTGGGGAGCAA…	Cluster_47	3707	212	442	175	1727	593	14	51	23	38	101	110	21	40	37	42	33	2	0	1	0	0	1	0	1	2	2	0	38	0	0	1	0
Bacteria;Firmicutes;Clostridia;Clostridiales;Peptococcaceae;unknown genus;unknown species	EU622770.1.1565	98.14	100.0	0.0	430	M02944:136:000000000-ATFBV:1:1101:25673:7752	TGGGGAATCTTCCGCAATGGGCGAAAGCCTGACGGAGCAATGCCGCGTGAGTGAAGAAGGCCTTCGGGTTGTAAAACTCTGTCCTTATCGAAGAGAGGATGTAGTGTGAATAATGCTATATTAGGACGGTAGATAAGGAGGAAGCCCCGGCTAACTACGTGCCAGCAGCCGCGGTAATACGTAGGGGGCGAGCGTTGTCCGGAATCACTGGGCGTAAAGGGCGCGTAGGCGGTTTGATAAGTCAGTGGTGAAAACTGAGGGCTCAACCCTCAGCCTGCCACTGATACTGTTAGACTTGAGTATGGAAGAGGAGAATGGAATTCCTAGTGTAGCGGTGAAATGCGTAGATATTAGGAGGAACACCAGTGGCGAAGGCGATTCTCTGGGCCAAGACTGACG…	Cluster_470	108	0	61	11	4	0	0	0	0	2	1	0	0	0	16	0	0	0	0	0	1	0	0	8	1	0	0	0	1	0	2	0	0
Bacteria;Firmicutes;Clostridia;Clostridiales;Ruminococcaceae;Ruminiclostridium 9;unknown species	EF100086.1.1400	98.51	100.0	0.0	404	M02944:136:000000000-ATFBV:1:1101:13577:15827	TGGGGAATATTGGGCAATGGGCGCAAGCCTGACCCAGCAACGCCGCGTGAAGGAAGAAGGCTTTCGGGTTGTAAACTTCTTTTATCAGGGACGAAGAACGTGACGGTACCTGATGAATAAGCCACGGCTAACTACGTGCCAGCAGCCGCGGTAATACGTAGGTGGCAAGCGTTATCCGGATTTACTGGGTGTAAAGGGCGTGTAGGCGGGCTTGCAAGTCAGATGTGAAAACTATGGGCTCAACCCATAGCCTGCATTTGAAACTGTAGGTCTTGAGTGCTGGAGAGGCAATCGGAATTCCGTGTGTAGCGGTGAAATGCGTAGATATACGGAGGAACACCAGTGGCGAAGGCGGATTGCTGGACAGTAACTGACGCTGAGGCGCGAAAGCGTGGGGAG…	Cluster_474	111	2	8	10	34	9	18	2	19	1	7	0	0	0	0	0	0	0	0	0	0	0	0	0	0	0	0	0	1	0	0	0	0
Bacteria;Firmicutes;Clostridia;Clostridiales;Ruminococcaceae;Oscillibacter;unknown species	JQ084374.1.1490	99.5	100.0	0.0	403	M02944:136:000000000-ATFBV:1:1110:3934:16609	TGGGGAATATTGGGCAATGGGCGCAAGCCTGACCCAGCAACGCCGCGTGAAGGAAGAAGGCTTTCGGGTTGTAAACTTCTTTTAAGAGGGAAGAGAAGAAGACGGTACCTCTTGAATAAGCCACGGCTAACTACGTGCCAGCAGCCGCGGTAATACGTAGGTGGCAAGCGTTGTCCGGATTTACTGGGTGTAAAGGGCGTGCAGCCGGGCTGACAAGTCAGATGTGAAATCCCGCGGCTTAACCGCGGAACTGCATTTGAAACTGTCGGTCTTGAGTACCGGAGAGGTCATCGGAATTCCTTGTGTAGCGGTGAAATGCGTAGATATAAGGAAGAACACCAGTGGCGAAGGCGGATGACTGGACGGCAACTGACGGTGAGGCGCGAAAGCGTGGGGAGC…	Cluster_475	100	4	2	4	3	13	16	31	7	5	9	4	1	0	0	0	0	0	0	0	0	0	0	0	0	0	0	0	1	0	0	0	0
Bacteria;Firmicutes;Clostridia;Clostridiales;Lachnospiraceae;Marvinbryantia;unknown species	FJ880611.1.1492	99.75	100.0	0.0	401	M02944:136:000000000-ATFBV:1:1102:21974:9883	TGGGGAATATTGCACAATGGGGGAAACCCTGATGCAGCGACGCCGCGTGAGCGAAGAAGTATTTCGGTATGTAAAGCTCTATCAGCAGGGAAGAAAATGACGGTACCTGACTAAGAAGCCCCGGCTAACTACGTGCCAGCAGCCGCGGTAATACGTAGGGGGCAAGCGTTATCCGGATTTACTGGGTGTAAAGGGAGCGTAGACGGCGTATCAAGTCTGATGTGAAAGGCAGGGGCTCAACCCCTGGACTGCATTGGAAACTGGTATGCTTGAGTGCCGGAGGGGTAAGCGGAATTCCTAGTGTAGCGGTGAAATGCGTAGATATTAGGAGGAACACCAGTGGCGAAGGCGGCTTACTGGACGGTAACTGACGTTGAGGCTCGAAAGCGTGGGGAGCAA…	Cluster_48	3526	38	165	133	8	1278	733	154	901	14	28	0	0	1	2	12	2	2	17	6	3	21	0	2	1	1	1	2	0	0	0	1	0
Bacteria;Firmicutes;Bacilli;Lactobacillales;Streptococcaceae;Streptococcus;unknown species	EU534703.1.1404	99.77	100.0	0.0	426	M02944:136:000000000-ATFBV:1:2118:25255:15449	TAGGGAATCTTCGGCAATGGGGGCAACCCTGACCGAGCAACGCCGCGTGAGTGAAGAAGGTTTTCGGATCGTAAAGCTCTGTTGTAAGAGAAGAACGTGTGTGAGAGTGGAAAGTTCACACAGTGACGGTAACTTACCAGAAAGGGACGGCTAACTACGTGCCAGCAGCCGCGGTAATACGTAGGTCCCGAGCGTTATCCGGATTTATTGGGCGTAAAGCGAGCGCAGGCGGTTGGATAAGTCTGAAGTTAAAGGCTGTGGCTTAACCATAGTATGCTTTGGAAACTGTTCAACTTGAGTACAGAAGGGGAGAGTGGAATTCCATGTGTAGCGGTGGAATGCGTAGATATATGGAGGAACACCGGTGGCGAAAGCGGCTCTCTGGTCTGTAACTGACGC…	Cluster_485	114	1	4	1	2	1	2	2	5	3	0	4	5	34	0	0	0	1	0	0	2	0	0	2	1	0	20	8	2	3	4	3	4
Bacteria;Firmicutes;Clostridia;Clostridiales;Lachnospiraceae;Roseburia;unknown species	DQ824955.1.1394	99.75	100.0	0.0	403	M02944:136:000000000-ATFBV:1:1101:3016:7948	TGGGGAATATTGCACAATGGGGGAAACCCTGATGCAGCGACGCCGCGTGAGCGAAGAAGTATTTCGGTATGTAAAGCTCTATCAGCAGGGAAGAAAAAATGACGGTACCTGACTAAGAAGCACCGGCTAAATACGTGCCAGCAGCCGCGGTAATACGTATGGTGCAAGCGTTATCCGGATTTACTGGGTGTAAAGGGAGCGCAGGCGGTGCGGCAAGTCTGATGTGAAAGCCCGGGGCTCAACCCCGGTACTGCATTGGAAACTGTCGTACTAGAGTGTCGGAGGGGTAAGTGGAATTCCTAGTGTAGCGGTGAAATGCGTAGATATTAGGAGGAACACCAGTGGCGAAGGCGGCTTACTGGACGATTACTGACGCTGAGGCTCGAAAGCGTGGGGAGC…	Cluster_49	3906	44	0	18	2	36	303	3	38	416	1008	313	290	231	496	175	520	0	0	3	0	1	2	0	0	0	0	0	0	1	0	4	2
Bacteria;Firmicutes;Clostridia;Clostridiales;Ruminococcaceae;Anaerotruncus;unknown species	DQ905599.1.1477	99.75	100.0	0.0	400	M02944:136:000000000-ATFBV:1:1102:12560:20770	TGGGGGATATTGCACAATGGAGGAAACTCTGATGCAGCGACGCCGCGTGAGGGAAGACGGTCTTCGGATTGTAAACCTCTGTCTTTGGGGACGATAATGACGGTACCCAAGGAGGAAGCTCCGGCTAACTACGTGCCAGCAGCCGCGGTAATACGTAGGGAGCGAGCGTTGTCCGGAATTACTGGGTGTAAAGGGAGCGTAGGCGGGGTCTCAAGTCGAATGTTAAATCTACCGGCTCAACTGGTAGCTGCGTTCGAAACTGGGGCTCTTGAGTGAAGTAGAGGCAGGCGGAATTCCTAGTGTAGCGGTGAAATGCGTAGATATTAGGAGGAACACCAGTGGCGAAGGCGGCCTGCTGGGCTTTTACTGACGCTGAGGCTCGAAAGCGTGGGGAGCAAAC	Cluster_490	87	11	0	4	1	0	0	16	0	0	0	6	0	0	0	0	0	0	0	0	0	0	0	0	0	0	0	26	6	0	0	17	0
Bacteria;Firmicutes;Clostridia;Clostridiales;Lachnospiraceae;Lachnospiraceae UCG-006;unknown species	EU474359.1.1386	100.0	100.0	0.0	401	M02944:136:000000000-ATFBV:1:1112:25573:15997	TGGGGAATATTGCACAATGGGGGAAACCCTGATGCAGCAACGCCGCGTGAGTGAAGAAGTATTTCGATATGTAAAGCTCTATCAGCAGGGAAGAAGATGACGGTACCTGAGTAAGAAGCCCCGGCTAACTACGTGCCAGCAGCCGCGGTAATACGTAGGGGGCAAGCGTTATCCGGATTTACTGGGTGTAAAGGGAGCGTAGACGGCATAGCAAGTCTGAAGTGAAAGCCCAAGGCTCAACCATGGGACTGCTTTGGAAACTGTTAAGCTAGAGTGCTGGAGAGGTAAGCGGAATTCCTAGTGTAGCGGTGAAATGCGTAGATATTAGGAAGAACACCAGTGGCGAAGGCGGCTTACTGGACAGTAACTGACGTTGAGGCTCGAAAGCGTGGGGAGCAA…	Cluster_491	141	0	0	0	0	0	0	0	0	0	0	1	0	0	0	0	0	1	0	111	0	2	0	12	12	0	1	0	0	0	0	1	0
Bacteria;Proteobacteria;Gammaproteobacteria;Enterobacteriales;Enterobacteriaceae;Escherichia-Shigella;unknown species	HQ795863.1.1444	98.83	100.0	0.0	426	M02944:136:000000000-ATFBV:1:1102:16131:10050	TGGGGAATATTGCACAATGGGCGCAAGCCTGATGCAGCCATGCCGCGTGTATGAAGAAGGCCTTCGGGTTGTAAAGTACTTTCAGCGGGGAGGAAGGGAGTAAAGTTAATACCTTTGCTCATTGACGTTACCCGCAGAAGAAGCACCGGCTAACTCCGTGCCAGCAGCCGCGGTAATACGGAGGGTGCAAGCGTTAATCGGAATTACTGGGCGTAAAGCGCACGCAGGCGGTTTGTTAAGTCAGATGTGAAATCCCCGGGCTCAACCTGGGAACTGCATCTGATACTGGCAAGCTTGAGTCTCGTAGAGGGGGGTAGAATTCCAGGTGTAGCGGTGAAATGCGTAGAGATCTGGAGGAATACCGGTGGCGAAGGCGGCCACCTGGACGGTAACTGACGC…	Cluster_492	115	1	7	1	0	3	1	0	0	3	1	0	0	4	0	1	1	7	6	0	9	17	4	3	10	7	0	3	0	4	7	3	12
Bacteria;Firmicutes;Clostridia;Clostridiales;Ruminococcaceae;Ruminiclostridium 9;unknown species	JX198644.1.1488	99.75	100.0	0.0	404	M02944:136:000000000-ATFBV:1:1101:20553:17232	TGGGGAATATTGGGCAATGGGCGCAAGCCTGACCCAGCAACGCCGCGTGAAGGAAGAAGGCCCTCGGGTTGTAAACTTCTTTTATCAGGGACGAAACAAATGACGGTACCTGATGAATAAGCCACGGCTAACTACGTGCCAGCAGCCGCGGTAATACGTAGGTGGCAAGCGTTATCCGGATTTACTGGGTGTAAAGGGCGTGTAGGCGGGTCTGCAAGTCAGATGTGAAATTTCAGGGCTCAACCCTGAACCTGCATTTGAAACTGTAGATCTTGAGTGATGGAGAGGCAGGCGGAATTCCGTGTGTAGCGGTGAAATGCGTAGATATACGGAGGAACACCAGTGGCGAAGGCGGCCTGCTGGACATTAACTGACGCTGAGGCGCGAAAGCGTGGGGAG…	Cluster_494	161	1	13	83	34	1	16	4	4	0	0	0	0	0	0	0	0	0	0	3	0	0	0	0	0	0	1	0	1	0	0	0	0
Bacteria;Firmicutes;Clostridia;Clostridiales;Ruminococcaceae;Ruminiclostridium 9;unknown species	FJ880832.1.1491	99.5	100.0	0.0	404	M02944:136:000000000-ATFBV:1:2113:22644:18718	TGGGGAATATTGGGCAATGGGCGCAAGCCTGACCCAGCAACGCCGCGTGAAGGAAGAAGGCTTTCGGGTTGTAAACTTCTTTTGTCAGGGACGAAGCAAGTGACGGTACCTGACGAATAAGCCACGGCTAACTACGTGCCAGCAGCCGCGGTAATACGTAGGTGGCAAGCGTTATCCGGATTTACTGGGTGTAAAGGGCGTGTAGGCGGGAAAGCAAGTCAGATGTGAAAACCATGGGCTCAACCCATGGCCTGCATTTGAAACTGTTTTTCTTGAGTACTGGAGAGGCAGACGGAATTCCTAGTGTAGCGGTGAAATGCGTAGATATTAGGAGGAACACCAGTGGCGAAGGCGGTCTGCTGGACAGCAACTGACGCTGAGGCGCGAAAGCGTGGGGAG…	Cluster_497	97	4	3	6	12	13	8	7	42	0	0	0	0	0	0	0	0	1	1	0	0	0	0	0	0	0	0	0	0	0	0	0	0
Bacteria;Actinobacteria;Coriobacteriia;Coriobacteriales;Coriobacteriaceae;Enterorhabdus;unknown species	EU474400.1.1275	100.0	100.0	0.0	400	M02944:136:000000000-ATFBV:1:2104:15107:16380	TGGGGAATATTGCGCAATGGGGGAAACCCTGACGCAGCAACGCCGCGTGCGGGATGAAGGCTTTCGGGTTGTAAACCGCTTTCAGCAGGGAAGATAATGACGGTACCTGCAGAAGAAGCCCCGGCTAACTACGTGCCAGCAGCCGCGGTAATACGTAGGGGGCAAGCGTTATCCGGATTCATTGGGCGTAAAGCGCGCGCAGGCGGGCCGCTAAGCGGGACCTCTAATCTTGGGGCTCAACCTCAAGCCGGGTCCCGAACTGGCAGCCTCGAGTGCGGTAGGGGTAAGCGGAATTCCCGGTGTAGCGGTGGAATGCGCAGATATCGGGAAGAACACCGATGGCGAAGGCAGCTTACTGGGCCGACACTGACGCTGAGGCGCGAAAGCTAGGGGAGCGAAC	Cluster_498	95	5	7	4	6	8	6	3	6	4	11	8	11	0	9	2	0	0	0	1	0	0	0	0	0	0	0	0	1	0	3	0	0
Bacteria;Firmicutes;Clostridia;Clostridiales;Lachnospiraceae;Lachnoclostridium;Candidatus Dorea massiliensis AP6	JX101687.1.1487	100.0	100.0	0.0	401	M02944:136:000000000-ATFBV:1:1101:17787:2683	TGGGGAATATTGCACAATGGGGGAAACCCTGATGCAGCGACGCCGCGTGAAGGATGAAGTATTTCGGTATGTAAACTTCTATCAGCAGGGAAGAAAATGACGGTACCTGACTAAGAAGCCCCGGCTAACTACGTGCCAGCAGCCGCGGTAATACGTAGGGGGCAAGCGTTATCCGGATTTACTGGGTGTAAAGGGAGCGTAGACGGCATGGCAAGTCTGAAGTGAAAGCCCGGGGCTCAACCCCGGGACTGCTTTGGAAACTGTCAGGCTAGAGTGCTGGAGAGGTAAGTGGAATTCCTAGTGTAGCGGTGAAATGCGTAGATATTAGGAGGAACACCAGTGGCGAAGGCGGCTTACTGGACAGTGACTGACGTTGAGGCTCGAAAGCGTGGGGAGCAA…	Cluster_5	83814	642	3612	830	527	145	2727	528	2335	4987	2481	4300	4576	1271	1122	2759	2530	4456	1955	1788	929	1535	859	5177	511	7345	6553	1784	569	3574	7184	1746	2477
Bacteria;Firmicutes;Clostridia;Clostridiales;Ruminococcaceae;Ruminococcaceae NK4A214 group;unknown species	KJ874111.1.1300	100.0	100.0	0.0	404	M02944:136:000000000-ATFBV:1:1101:17648:21303	TGGGGAATATTGGGCAATGGGCGAAAGCCTGACCCAGCAACGCCGCGTGAAGGAAGAAGGTCTTCGGATTGTAAACTTCTTTTATGAGGGACGAAGGACGTGACGGTACCTCATGAATAAGCCACGGCTAACTACGTGCCAGCAGCCGCGGTAATACGTAGGTGGCAAGCGTTATCCGGATTTACTGGGTGTAAAGGGCGCGTAGGCGGGGATGCAAGTCAGATGTGAAATCTATGGGCTTAACTCATAAACTGCATTTGAAACTGTATCTCTTGAGTGCTGGAGAGGTAGATGGAATTCCTTGTGTAGCGGTGAAATGCGTAGATATAAGGAAGAACACCAGTGGCGAAGGCGATCTACTGGACAGTAACTGACGCTGAGGCGCGAAAGCGTGGGGAG…	Cluster_50	3348	216	473	142	177	333	516	234	437	27	87	110	0	88	261	38	65	37	50	5	2	23	1	9	2	2	3	0	7	2	1	0	0
Bacteria;Firmicutes;Clostridia;Clostridiales;Ruminococcaceae;Ruminococcaceae UCG-014;unknown species	GQ451281.1.1488	98.75	100.0	0.0	401	M02944:136:000000000-ATFBV:1:2104:10212:24974	TCGGGAATATTGCGCAATGGAGGAAACTCTGACGCAGTGACGCCGCGTATAGGAAGAAGGTTTTCGGATTGTAAACTATTGTCGTTAGGGAAGAAATTGACAGTACCTAAGGAGGAAGCTCCGGCTAACTATGTGCCAGCAGCCGCGGTAATACATAGGGAGCAAGCGTTATCCGGAATTATTGGGTGTAAAGGGTGCGTAGACGGGAAATTAAGTTAGTTGTGAAATCCCTTGGCTTAACTGAGGAACTGCAACTAAAACTGGTTTTCTTGAGTATTGGAGAGGAAAGTGGAATTCCTAGTGTAGCGGTGAAATGCGTAGATATTAGGAGGAACACCAGTGGCGAAGGCGACTTTCTGGACAATAACTGACGTTGAGGCACGAAAGTGTGGGGAGCAA…	Cluster_500	93	3	17	0	61	1	0	8	0	0	0	0	0	0	0	0	0	0	0	0	0	0	0	0	0	0	0	0	3	0	0	0	0
Bacteria;Firmicutes;Clostridia;Clostridiales;Ruminococcaceae;Ruminococcaceae UCG-009;unknown species	EF098612.1.1394	100.0	100.0	0.0	404	M02944:136:000000000-ATFBV:1:2105:14599:21478	TGGGGAATATTGCACAATGGGGGGAACCCTGATGCAGCAATGCCGCGTGAAGGATGAAGGTTTTCGGATTGTAAACTTCTTTTGTACGGGACGAAGAAAGTGACGGTACCGTAAGAATAAGCCACGGCTAACTACGTGCCAGCAGCCGCGGTAATACGTAGGTGGCAAGCGTTATCCGGATTTACTGGGTGTAAAGGGCGAGTAGGCGGGATTGCAAGTCAGATGTGAAAACTATGGGCTCAACCGATAGAGTGCATTTGAAACTGCAGTTCTTGAGTGATGGAGAGGCAGGCGGAATTCCCGGTGTAGCGGTGGAATGCGTAGATATCGGGAGGAACACCAGTGGCGAAGGCGGCCTGCTGGACATTAACTGACGCTGAGGCGCGAAAGCGTGGGGAG…	Cluster_501	94	0	6	1	27	6	2	10	0	3	9	1	7	7	11	0	3	0	1	0	0	0	0	0	0	0	0	0	0	0	0	0	0
Bacteria;Firmicutes;Clostridia;Clostridiales;Ruminococcaceae;Ruminiclostridium 9;unknown species	FJ881298.1.1490	100.0	100.0	0.0	404	M02944:136:000000000-ATFBV:1:1102:18590:19983	TGGGGAATATTGGGCAATGGGCGCAAGCCTGACCCAGCAACGCCGCGTGAAGGAAGAAGGCCCTCGGGTTGTAAACTTCTTTTAACAGGGACGAAACAAATGACGGTACCTGTTGAATAAGCCACGGCTAACTACGTGCCAGCAGCCGCGGTAATACGTAGGTGGCAAGCGTTATCCGGATTTACTGGGTGTAAAGGGCGTGTAGGCGGGGAAGCAAGTCAGATGTGAAATTCCAGGGCTCAACCCTGGAACTGCATTTGAAACTGTTTTTCTTGAGTGATGGAGAGGCAGGCGGAATTCCGTGTGTAGCGGTGAAATGCGTAGATATACGGAGGAACACCAGTGGCGAAGGCGGCCTGCTGGACATTAACTGACGCTGAGGCGCGAAAGCGTGGGGAG…	Cluster_502	107	10	0	3	4	21	21	41	2	0	5	0	0	0	0	0	0	0	0	0	0	0	0	0	0	0	0	0	0	0	0	0	0
Bacteria;Firmicutes;Clostridia;Clostridiales;Lachnospiraceae;Lachnoclostridium;unknown species	FJ880947.1.1492	100.0	100.0	0.0	401	M02944:136:000000000-ATFBV:1:2101:24393:22878	TGGGGAATATTGCACAATGGGGGAAACCCTGATGCAGCGACGCCGCGTGAGCGATGAAGTATTTCGGTATGTAAAGCTCTATCAGCAGGGAAGAAGATGACGGTACCTGACTAAGAAGCCCCGGCTAACTACGTGCCAGCAGCCGCGGTAATACGTAGGGGGCAAGCGTTATCCGGATTTACTGGGTGTAAAGGGAGCGTAGACGGCGGTGCAAGCCAGATGTGAAAGCCCGGGGCTCAACCCCGGGACTGCATTTGGAACTGTGTTGCTAGAGTGTCGGAGAGGCAGGCGGAATTCCTAGTGTAGCGGTGAAATGCGTAGATATTAGGAGGAACACCAGTGGCGAAGGCGGCCTGCTGGACGATGACTGACGTTGAGGCTCGAAAGCGTGGGGAGCAA…	Cluster_503	93	2	17	9	50	0	0	0	13	0	0	0	0	0	1	0	0	0	0	0	0	0	0	0	0	0	0	0	1	0	0	0	0
Bacteria;Bacteroidetes;Bacteroidia;Bacteroidales;Prevotellaceae;Paraprevotella;unknown species	FJ511501.1.1381	99.52	100.0	0.0	420	M02944:136:000000000-ATFBV:1:2107:10026:9338	TGAGGAATATTGGTCAATGGGCGGGAGCCTGAACCAGCCAAGTAGCGTGAAGGACGACGGCCCTACGGGTTGTAAACTTCTTTTATAAGGGAATAAAGTTCGCCACGTGTGGTGTTTTGTATGTACCTTATGAATAAGCATCGGCTAATTCCGTGCCAGCAGCCGCGGTAATACGGAAGATGCGAGCGTTATCCGGATTTATTGGGTTTAAAGGGAGCGTAGGCGGGCTTTTAAGTCAGCGGTCAAATGTCACGGCTCAACCGTGGCCAGCCGTTGAAACTGCAAGCCTTGAGTCTGCACAGGGCACATGGAATTCGTGGTGTAGCGGTGAAATGCTTAGATATCACGAAGAACTCCGATCGCGAAGGCATTGTGCCGGGGCATAACTGACGCTGAGGC…	Cluster_504	129	4	2	1	0	2	0	0	0	2	2	3	4	5	7	5	2	2	9	1	5	4	3	3	10	8	1	17	2	13	0	12	0
Bacteria;Firmicutes;Clostridia;Clostridiales;Lachnospiraceae;unknown genus;unknown species	HQ781022.1.1456	100.0	100.0	0.0	403	M02944:136:000000000-ATFBV:1:1101:19386:19686	TGGGGAATATTGCACAATGGGGGAAACCCTGATGCAGCGACGCCGCGTGACTGAAGAAGTACTTCGGTATGTAAAGGTCTATCAGCAGGGAAGAAGAAAGACGGTACCTGACTAAGAAGCCCCGGCTAACTACGTGCCAGCAGCCGCGGTAATACGTAGGGGGCAAGCGTTATCCGGATTTACTGGGTGTAAAGGGAGCGTAGGCGGTAGCGCAAGTCAGAAGTGAAAGCCCGGGGCTCAACCCCGCGGACTGCTTTTGAAACTGCGTAACTGGAGTGCAGGAGAGGTAAGTGGAATTCCTAGTGTAGCGGTGAAATGCGTAGATATTAGGAGGAACACCAGTGGCGAAGGCGGCTTACTGGACTGTAACTGACGCTGAGGCTCGAAAGCGTGGGGAGC…	Cluster_509	98	0	0	0	0	0	1	10	0	0	0	17	0	14	9	10	18	0	2	1	0	2	3	1	1	0	1	0	1	1	0	2	4
Bacteria;Firmicutes;Bacilli;Lactobacillales;Lactobacillaceae;Lactobacillus;unknown species	DQ057409.1.1394	100.0	100.0	0.0	426	M02944:136:000000000-ATFBV:1:1101:20943:2284	TAGGGAATCTTCCACAATGGGCGCAAGCCTGATGGAGCAACACCGCGTGAGTGAAGAAGGGTTTCGGCTCGTAAAGCTCTGTTGTTGGAGAAGAACGTGCGTGAGAGTAACTGTTCATGCAGTGACGGTATCCAACCAGAAAGTCACGGCTAACTACGTGCCAGCAGCCGCGGTAATACGTAGGTGGCAAGCGTTATCCGGATTTATTGGGCGTAAAGCGAGCGCAGGCGGTTGCTTAGGTCTGATGTGAAAGCCTTCGGCTTAACCGAAGAAGTGCATCGGAAACCGGGCGACTTGAGTGCAGAAGAGGACAGTGGAACTCCATGTGTAGCGGTGGAATGCGTAGATATATGGAAGAACACCAGTGGCGAAGGCGGCTGTCTGGTCTGCAACTGACGC…	Cluster_51	3372	6	5	38	35	4	4	20	1	1180	111	323	333	202	777	115	84	3	22	9	0	8	2	1	3	7	11	6	34	7	3	7	11
Bacteria;Firmicutes;Clostridia;Clostridiales;Lachnospiraceae;Lachnospiraceae FCS020 group;unknown species	EF098970.1.1399	100.0	100.0	0.0	402	M02944:136:000000000-ATFBV:1:2103:13372:15213	TGGGGAATATTGCACAATGGGGGAAACCCTGATGCAGCGACGCCGCGTGGGTGACGAAGTATTTCGGTATGTAAAGCCCTATCAGCAGGGAAGAAGATGACAGTACCTGACTAAGAAGCCCCGGCTAACTACGTGCCAGCAGCCGCGGTAATACGTAGGGGGCAAGCGTTATCCGGATTTACTGGGTGTAAAGGGAGCGTAGGTGGCATGGCAAGCCAGAAGTGAAAACCCGGGGCTTAACCCCGCGGATTGCTTTTGGAACTGTCAGGCTGGAGTGCAGGAGGGGCAGGCGGAATTCCTGGTGTAGCGGTGAAATGCGTAGATATCAGGAGGAACACCGGTGGCGAAGGCGGCCTGCTGGACTGTAACTGACACTGAGGCTCGAAAGCGTGGGGAGCA…	Cluster_510	82	8	5	13	7	6	7	2	4	4	11	1	0	4	5	0	1	0	0	0	0	0	0	0	0	2	1	0	0	0	0	0	1
Bacteria;Bacteroidetes;Bacteroidia;Bacteroidales;Bacteroidales S24-7 group;unknown genus;unknown species	EF096366.1.1410	100.0	100.0	0.0	421	M02944:136:000000000-ATFBV:1:2113:8835:21130	TGAGGAATATTGGTCAATGGGCGAGAGCCTGAACCAGCCAAGTCGCGTGAGGGAAGACGGTCCTATGGATTGTAAACCTCTTTTGTCGGGGAGCAAAAAGGCCTCGTGAGGCCACAAGTGAGAGTACCCGAAGAAAAAGCATCGGCTAACTCCGTGCCAGCAGCCGCGGTAATACGGAGGATGCGAGCGTTATCCGGATTTATTGGGTTTAAAGGGTGCGTAGGCGGACTGGAAAGTCAGCGGTAAAATCGAGAGGCTCAACCTCTTTCCGCCGTTGAAACTGTCGGTCTTGAGTGGGCGAGAAGTATGCGGAATGCGTGGTGTAGCGGTGAAATGCATAGATATCACGCAGAACTCCGATTGCGAAGGCAGCATACCGGCGCCCGACTGACGCTGAGG…	Cluster_512	102	15	23	10	12	3	5	6	20	5	0	0	0	0	0	0	2	0	0	0	0	0	1	0	0	0	0	0	0	0	0	0	0
Bacteria;Firmicutes;Clostridia;Clostridiales;Lachnospiraceae;Robinsoniella;Robinsoniella peoriensis	JTGN01000001.4969.6479	100.0	100.0	0.0	401	M02944:136:000000000-ATFBV:1:2114:29308:13719	TGGGGAATATTGCACAATGGGGGAAACCCTGATGCAGCGACGCCGCGTGAAGGAAGAAGTATTTCGGTATGTAAACTTCTATCAGCAGGGAAGAAAATGACGGTACCTGACTAAGAAGCCCCGGCTAACTACGTGCCAGCAGCCGCGGTAATACGTAGGGGGCAAGCGTTATCCGGATTTACTGGGTGTAAAGGGAGCGTAGACGGCATGGCAAGTCTGGTGTGAAAGGCAGGGGCTCAACCCCTGGACTGCATTGGAAACTGTCAGGCTGGAGTGCAGGAGAGGTAAGTGGAATTCCTAGTGTAGCGGTGAAATGCGTAGATATTAGGAGGAACACCAGTGGCGAAGGCGACTTACTGGACTGTAACTGACGTTGAGGCTCGAAAGCGTGGGGAGCAA…	Cluster_519	96	0	0	0	0	0	0	0	0	0	0	0	0	0	0	0	0	0	0	0	0	0	0	0	0	1	11	0	8	14	0	0	62
Bacteria;Firmicutes;Clostridia;Clostridiales;Ruminococcaceae;unknown genus;unknown species	FJ879513.1.1487	99.75	100.0	0.0	401	M02944:136:000000000-ATFBV:1:2113:28543:18457	TGGGGAATATTGGGCAATGGGCGCAAGCCTGACCCAGCAACGCCGCGTGAAGGAAGAAGGCTTTCGGGTTGTAAACTTCTTTTCTGAGGGACGATAGTGACGGTACCTCAGGAATAAGCCACGGCTAACTACGTGCCAGCAGCCGCGGTAATACGTAGGTGGCAAGCGTTATCCGGATTTACTGGGTGTAAAGGGCGTGTAGGCGGGACTGCAAGTCAGATGTGAAAACTATGGGCTCAACCCATAGCCTGCATTTGAAACTGTAGTTCTTGAGTGTTGGAGAGGCAGGCGGAATTCCGTGTGTAGCGGTGAAATGCGTAGATATACGGAGGAACACCAGTGGCGAAGGCGGCCTGCTGGACAATAACTGACGCTGAGGCGCGAAAGCGTGGGGAGCAA…	Cluster_52	3602	478	37	446	113	130	609	740	100	25	294	81	11	49	310	137	7	0	1	3	0	0	0	8	0	1	13	0	2	1	3	3	0
Bacteria;Firmicutes;Clostridia;Clostridiales;Ruminococcaceae;Ruminococcaceae UCG-009;unknown species	JX198651.1.1513	97.77	100.0	0.0	404	M02944:136:000000000-ATFBV:1:2116:13877:18034	TGAAGAATATTGCGCAATGGGGGCAACCCTGACGCAGCAACGCCGCGTGAAGGATGAAGGTTTTCGGATTGTAAACTTCTTTTATTCAGGACGAAGAATGTGACGGTACTGAATGAATAAGCCACGGCTAACTACGTGCCAGCAGCCGCGGTAATACGTAGGTGGCAAGCGTTGTCCGGATTTACTGGGTGTAAAGGGCGAGTAGGCGGGCATGCAAGTCAGATGTGAAATCTGGGGGCTTAACCCCCAAACTGCATTTGAAACTGTGTGTCTTGAGTGATGGAGAGGCAGGCGGAATTCCCGGTGTAGCGGTGGAATGCGTAGATATCGGGAGGAACACCAGTGGCGAAGGCGGCCTGCTGGACATTAACTGACGCTGAGGAGCGAAAGCGTGGGGAG…	Cluster_525	88	1	0	12	5	0	3	0	9	0	3	3	1	13	17	14	0	0	0	0	0	0	0	0	0	0	1	3	3	0	0	0	0
Bacteria;Bacteroidetes;Bacteroidia;Bacteroidales;Rikenellaceae;Rikenellaceae RC9 gut group;unknown species	JQ083904.1.1489	100.0	100.0	0.0	421	M02944:136:000000000-ATFBV:1:1109:13772:19495	TGAGGAATATTGGTCAATGGCCGGAAGGCTGAACCAGCCATGCCGCGTGAAGGTCAGTGCCCTATGGGCGTTAAACTTCTTTTGTGCGGGAGCAATAATGGTCACGTGTGGCCAGACGAGAGTACCGTACGAATAAGCATCGGCTAACTCCGTGCCAGCAGCCGCGGTAATACGGGGGATGCAAGCGTTATCCGGATTTATTGGGTTTAAAGGGTGCGTAGGCTGTGAGGTAAGTCAGCGGTGAAATGCCCCCGCTCAACGGGGTGAAGTGCCATTGATACTGCCTTGCTGGAATGCGGATGCCGTGGGAGGAATGTGTGGTGTAGCGGTGAAATGCATAGATATCACACAGAACACCGATTGCGAAGGCATCTCACGAATCCGCGATTGACGCTGATG…	Cluster_526	88	0	6	12	11	12	0	17	15	0	0	0	0	0	1	0	0	1	0	12	0	0	1	0	0	0	0	0	0	0	0	0	0
Bacteria;Firmicutes;Clostridia;Clostridiales;Lachnospiraceae;Lachnoclostridium;unknown species	HQ808314.1.1451	99.5	100.0	0.0	401	M02944:136:000000000-ATFBV:1:1101:28038:7656	TGGGGAATATTGCACAATGGGGGAAACCCTGATGCAGCAACGCCGCGTGAGTGAAGAAGTATTTCGGTATGTAAAGCTCTATCAGCAGGGAAGAAAGTGACGGTACCTGACTAAGAAGCCCCGGCTAACTACGTGCCAGCAGCCGCGGTAATACGTAGGGGGCAAGCGTTATCCGGATTTACTGGGTGTAAAGGGAGCGTAGACGGCGAAGCAAGTCTGAAGTGAAAACCCAGGGCTCAACCCTGGGACTGCTTTGGAAACTGTTTTGCTAGAGTGTCGGAGAGGTAAGTGGAATTCCTAGTGTAGCGGTGAAATGCGTAGATATTAGGAGGAACACCAGTGGCGAAGGCGGCTTACTGGACGATAACTGACGTTGAGGCTCGAAAGCGTGGGGAGCAA…	Cluster_528	83	0	0	1	0	0	0	1	0	1	0	2	2	9	1	2	1	1	5	3	13	0	8	0	3	1	0	0	3	7	14	0	5
Bacteria;Actinobacteria;Coriobacteriia;Coriobacteriales;Coriobacteriaceae;Parvibacter;unknown species	HM816111.1.1327	100.0	100.0	0.0	400	M02944:136:000000000-ATFBV:1:2110:19932:14396	TGGGGAATTTTGCGCAATGGGGGAAACCCTGACGCAGCAACGCCGCGTGCGGGACGACGGCCCTCGGGTTGTAAACCGCTTTCAGTGGGGACGACGATGACGGTACCCACAGAAGAAGCTCCGGCTAACTACGTGCCAGCAGCCGCGGTAATACGTAGGGAGCGAGCGTTATCCGGATTCATTGGGCGTAAAGCGCGCGTAGGCGGCTGCCTAAGCGGAACCTCTAATCCCGGGGCTCAACCTCGGGCCGGGTTCCGAACTGGGCGGCTCGAGTGCGGTAGAGGCAGGCGGAATTCCCGGTGTAGCGGTGGAATGCGCAGATATCGGGAAGAACACCGATGGCGAAGGCAGCCTGCTGGGCCGACACTGACGCTGAGGCGCGAAAGCTGGGGGAGCGAAC	Cluster_53	4487	7	18	13	10	9	19	14	31	23	53	26	20	10	31	26	5	291	118	98	171	134	68	557	192	381	479	366	119	122	751	28	297
Bacteria;Bacteroidetes;Bacteroidia;Bacteroidales;Bacteroidales S24-7 group;unknown genus;unknown species	JQ084057.1.1501	99.76	100.0	0.0	421	M02944:136:000000000-ATFBV:1:2105:22642:8215	TGAGGAATATTGGTCAATGGCCGGAAGGCTGAACCAGCCAAGTCGCGTGAGGGAATAAGGCCCTATGGGTCGTAAACCTCTTTTGTCAGGGAGCAAAGGCGTCCACGTGTGGACGAGAGGAGAGTACCTGAAGAAAAAGCATCGGCTAACTCCGTGCCAGCAGCCGCGGTAATACGGAGGATGCGAGCGTTATCCGGATTTATTGGGTTTAAAGGGTGCGTAGGCGGAGTGTCAAGTCAGCGGTAAAATTTCGGGGCTCAACCCCGTCGTGCCGTTGAAACTGACGCCCTTGAGTGAGTGAGAAGTAAGCGGAATGCGTGGTGTAGCGGTGAAATGCATAGATATCACGCAGAACGCCGATTGCGAAGGCAGCTTACCGGCGCTCAACTGACGCTGAGG…	Cluster_530	145	15	5	6	22	23	8	42	5	6	3	1	3	0	1	0	0	1	0	1	0	0	1	0	1	0	0	0	1	0	0	0	0
Bacteria;Firmicutes;Clostridia;Clostridiales;Lachnospiraceae;Dorea;unknown species	DQ807776.1.1391	98.25	100.0	0.0	401	M02944:136:000000000-ATFBV:1:1103:16997:17869	TGGGGAATATTGCACAATGGGGGAAACCCTGATGCAGCGACGCCGCGTGAAGGAAGAAGTATCTCGGTATGTAAACTTCTATCAGCAGGGAAGAAAATGACGGTACCTGACTAAGAAGCCCCGGCTAACTACGTGCCAGCAGCCGCGGTAATACGTAGGGGGCAAGCGTTATCCGGATTTACTGGGTGTAAAGGGAGCGTAGACGGAAGAGCAAGTCTGATGTGAAAGGCTGGGGCTTAACCCCAGGACTGCATTGGAAACTGTCAGGCTAGAGTGCTGGAGAGGTAAGTGGAATTCCTAGTGTAGCGGTGAAATGCGTAGATATTAGGAGGAACACCAGTGGCGAAGGCGGCTTACTGGACAGTGACTGACGTTGAGGCTCGAAAGCGTGGGGAGCAA…	Cluster_533	136	1	0	1	3	0	0	0	0	1	0	0	11	0	0	1	1	19	4	6	8	1	0	12	0	11	7	5	0	13	12	0	19
Bacteria;Firmicutes;Clostridia;Clostridiales;Ruminococcaceae;Anaerotruncus;unknown species	EU508713.1.1397	98.0	100.0	0.0	401	M02944:136:000000000-ATFBV:1:2111:15218:20906	TGGGGGATATTGCACAATGGGGGAAACCCTGATGCAGCGACGCCGCGTGTGGGAAGACGGTCCTCTGGATTGTAAACCACTGTCCCCAGGGACGAAAATGACGGTACCTGGGGAGGAAGCTCCGGCTAACTACGTGCCAGCAGCCGCGGTAATACGTAGGGAGCGAGCGTTGTCCGGAATTACTGGGTGTAAAGGGAGCGTAGGCGGGGATGCAAGTTGGGTGTGAAATCTGCCGGCTCAACCGGCAGCTGCACTCAAAACTGCAACTCTTGAGTGAAGTAGAGGCAGGCGGAATTCCTAGTGTAGCGGTGAAATGCGTAGATATTAGGAGGAACACCAGTGGCGAAGGCGGCCTGCTGGGCTTTTACTGACGCTGAGGCTCGAAAGTGTGGGGAGCAA…	Cluster_534	89	0	1	0	1	4	5	2	12	7	6	2	4	7	14	14	4	0	3	2	0	0	1	0	0	0	0	0	0	0	0	0	0
Bacteria;Actinobacteria;Coriobacteriia;Coriobacteriales;Coriobacteriaceae;unknown genus;unknown species	AM406090.1.1432	99.5	100.0	0.0	401	M02944:136:000000000-ATFBV:1:1112:7908:10329	TGGGGAATTTTGCGCAATGGGGGGAACCCTGACGCAGCAACGCCGCGTGCGGGACGAAGGCCTTCGGGTTGTAAACCGCTTTCAGCAGGGACGAATTCCGACGGTACCTGCAGAAGAAGCCCCGGCTAACTACGTGCCAGCAGCCGCGGTAATACGTAGGGGGCGAGCGTTATCCGGATTCATTGGGCGTAAAGCGCGCGTAGGCGGCGCGCCAAGCGGGACCTCTAACCCCGGGGCTCAACCCCGGGCCGGGTCCCGGACTGGCGCGCTCGAGTGCGGTAGAGGCGAGTGGAATTCCCGGTGTAGCGGTGGAATGCGCAGATATCGGGAAGAACACCGATGGCGAAGGCAGCTCGCTGGGCCGCCACTGACGCTGAGGCGCGAAAGCTGGGGGAGCGA…	Cluster_535	121	2	2	1	4	1	2	1	2	7	7	4	4	7	1	3	5	1	0	1	1	2	2	10	2	6	10	4	1	7	8	0	13
Bacteria;Firmicutes;Clostridia;Clostridiales;Ruminococcaceae;[Eubacterium] coprostanoligenes group;unknown species	DQ806273.1.1391	100.0	100.0	0.0	403	M02944:136:000000000-ATFBV:1:1102:15481:23465	TGGGGGATATTGCACAATGGGCGAAAGCCTGATGCAGCAACGCCGCGTGAGGGAAGACGGTTTTCGGATTGTAAACCTCTGTTCTAAGTGACGAACAAATGACGGTAGCTTAGGAGAAAGCCCCGGCTAACTACGTGCCAGCAGCCGCGGTAATACGTAGGGGGCAAGCGTTGTCCGGAATTACTGGGTGTAAAGGGAGCGCAGGCGGAGAAGCAAGTCAGTGGTGAAAACGATGGGCTTAACTCATCGACTGCCATTGAAACTGTTTCCCTTGAGTGAAGTAGAGGCAGGCGGAATTCCGAGTGTAGCGGTGAAATGCGTAGATATTCGGAGGAACACCAGTGGCGAAGGCGGCCTGCTGGGCTTTAACTGACGCTGAGGCTCGAAAGTGTGGGGAGC…	Cluster_54	3114	0	0	0	0	0	2	0	0	0	0	0	2	0	0	0	0	0	0	0	0	1	0	0	65	0	0	0	1259	0	0	0	1785
Bacteria;Firmicutes;Clostridia;Clostridiales;Lachnospiraceae;Roseburia;Eubacterium sp.	ASSS01000004.215813.217336	98.75	100.0	0.0	401	M02944:136:000000000-ATFBV:1:1110:17890:6954	TGGGGAATATTGCACAATGGGGGAAACCCTGATGCAGCGACGCCGCGTGAGCGAAGAAGTATTTCGGTATGTAAAGCTCTATCAGCAGGGAAGAAAATGACGGTACCTGAGTAAGAAGCTCCGGCTAAATACGTGCCAGCAGCCGCGGTAATACGTATGGAGCAAGCGTTATCCGGATTTACTGGGTGTAAAGGGAGCGCAGGCGGCCAGGCAAGTCTGATGTGAAATACCGGGGCTCAACCCCGGAACTGCATTGGAAACTGTCAGGCTGGAGTGTCGGAGAGGCAGGCGGAATTCCTGGTGTAGCGGTGAAATGCGTAGATATCAGGAGGAACACCAGTGGCGAAGGCGGCCTGCTGGACGATGACTGACGCTGAGGCTCGAAAGCGTGGGGAGCAA…	Cluster_543	87	0	39	0	0	0	16	0	0	1	6	4	1	3	10	7	0	0	0	0	0	0	0	0	0	0	0	0	0	0	0	0	0
Bacteria;Firmicutes;Clostridia;Clostridiales;Lachnospiraceae;Roseburia;unknown species	HM812246.1.1355	99.5	100.0	0.0	401	M02944:136:000000000-ATFBV:1:2107:25037:9295	TGGGGAATATTGCACAATGGGGGAAACCCTGATGCAGCGACGCCGCGTGAGCGAAGAAGTATCTCGGTATGTAAAGCTCTATCAGCAGGGAAGAAAATGACGGTACCTGACTAAGAAGCTCCGGCTAAATACGTGCCAGCAGCCGCGGTAATACGTATGGAGCAAGCGTTATCCGGATTTACTGGGTGTAAAGGGAGCGTAGGCGGTAAGGCAAGTCTGATGTGAAAGGCCGGGGCTCAACCCTGGGACTGCATTGGAAACTGTTTAACTGGAGTGTCGGAGAGGCAAGTGGAATTCCTAGTGTAGCGGTGAAATGCGTAGATATTAGGAGGAACACCAGTGGCGAAGGCGGCTTGCTGGACGATGACTGACGCTGAGGCTCGAAAGCGTGGGGAGCAA…	Cluster_544	94	0	39	3	23	1	0	0	12	2	3	0	2	0	7	1	0	0	0	0	0	0	0	0	0	0	0	0	1	0	0	0	0
Bacteria;Bacteroidetes;Bacteroidia;Bacteroidales;Bacteroidaceae;Bacteroides;Bacteroides thetaiotaomicron	AB510710.1.1461	100.0	100.0	0.0	421	M02944:136:000000000-ATFBV:1:1102:16254:5678	TGAGGAATATTGGTCAATGGGCGCAGGCCTGAACCAGCCAAGTAGCGTGAAGGATGACTGCCCTATGGGTTGTAAACTTCTTTTATATGGGAATAAAGTTTTCCACGTGTGGAATTTTGTATGTACCATATGAATAAGGATCGGCTAACTCCGTGCCAGCAGCCGCGGTAATACGGAGGATCCGAGCGTTATCCGGATTTATTGGGTTTAAAGGGAGCGTAGGTGGACAGTTAAGTCAGTTGTGAAAGTTTGCGGCTCAACCGTAAAATTGCAGTTGATACTGGCTGTCTTGAGTACAGTAGAGGTGGGCGGAATTCGTGGTGTAGCGGTGAAATGCTTAGATATCACGAAGAACTCCGATTGCGAAGGCAGCTCACTGGACTGCAACTGACACTGATG…	Cluster_55	2850	9	41	66	56	8	8	51	93	99	86	11	61	157	79	106	152	209	6	27	8	26	14	78	62	482	242	27	27	220	11	293	35
Bacteria;Firmicutes;Clostridia;Clostridiales;Lachnospiraceae;Lachnoclostridium;unknown species	HQ793897.1.1445	98.26	100.0	0.0	402	M02944:136:000000000-ATFBV:1:1115:15192:21494	TGGGGAATATTGCACAATGGGGGAAACCCTGATGCAGCGACGCCGCGTGAGTGAAGAAGTATTTCGGTATGTAAAGCTCTATCAGCAGGGAAGAAAGAAGACGGTACCTGACTAAGAAGCCCCGGCTAACTACGTGCCAGCAGCCGCGGTAATACGTAGGGGGCAAGCGTTATCCGGATTTACTGGGTGTAAAGGGAGCGTAGACGGCCATGCAAGTCTGAAGTGAAAGCCCGGGGCTTAACCGCGGGACTGCTTTGGAAACTGTGTGGCTAGAGTGCTGGAGAGGTAAGTGGAATTCCTAGTGTAGCGGTGAAATGCGTAGATATTAGGAGGAACACCAGTGGCGAAGGCGGCTTACTGGACAGTAACTGACGTTGAGGCTCGAAAGCGTGGGGAGCA…	Cluster_555	159	23	11	10	5	4	17	14	24	18	3	0	0	3	13	2	1	7	0	2	0	0	0	2	0	0	0	0	0	0	0	0	0
Bacteria;Firmicutes;Clostridia;Clostridiales;Peptococcaceae;unknown genus;unknown species	EU622770.1.1565	98.83	100.0	0.0	427	M02944:136:000000000-ATFBV:1:1109:5376:20544	TGGGGAATCTTCCGCAATGGGCGAAAGCCTGACGGAGCAATGCCGCGTGAGTGAAGAAGGCCTTCGGGTTGTAAAACTCTGTCCTTATCGAAGAGAGGTAGATATGTGAACAATGTATTTATAGGACGGTAGATAAGGAGGAAGCCCCGGCTAACTACGTGCCAGCAGCCGCGGTAATACGTAGGGGGCGAGCGTTGTCCGGAATCACTGGGCGTAAAGGGCGCGTAGGCGGTTTGATAAGTCAGTGGTGAAAACTGAGGGCTCAACCCTCAGCCTGCCACTGATACTGTTAGACTTGAGTATGGAAGAGGAGAATGGAATTCCTAGTGTAGCGGTGAAATGCGTAGATATTAGGAGGAACACCAGTGGCGAAGGCGATTCTCTGGGCCAAGACTGACG…	Cluster_556	82	0	50	16	1	0	0	0	0	0	0	0	0	0	9	0	0	0	2	0	2	0	0	0	2	0	0	0	0	0	0	0	0
Bacteria;Firmicutes;Clostridia;Clostridiales;Ruminococcaceae;Ruminococcaceae UCG-014;unknown species	HM124163.1.1528	100.0	100.0	0.0	402	M02944:136:000000000-ATFBV:1:2102:9211:22501	TCGGGAATATTGCGCAATGGAGGAAACTCTGACGCAGTGACGCCGCGTATAGGAAGAAGGTCTTCGGATTGTAAACTATTGTCGTTAGGGAAGAAAAAGGACAGTACCTAAGGAGGAAGCTCCGGCTAACTACGTGCCAGCAGCCGCGGTAATACGTAGGGAGCAAGCGTTATCCGGATTTATTGGGTGTAAAGGGTGCGTAGACGGGATAATAAGTTAGTTGTGAAATCCCTCGGCTCAACTGAGGAACTGCAACTAAAACTGTTATTCTTGAGTGTTGGAGAGGAAAGCGGAATTCCTAGTGTAGCGGTGAAATGCGTAGATATTAGGAGGAACACCAGTGGCGAAGGCGGCTTTCTGGACAATAACTGACGTTGAGGCACGAAAGTGTGGGGAGCA…	Cluster_56	2782	499	0	210	24	552	139	700	639	2	0	0	0	0	0	0	0	1	0	4	2	0	0	1	1	1	5	0	0	2	0	0	0
Bacteria;Firmicutes;Clostridia;Clostridiales;Ruminococcaceae;Anaerotruncus;unknown species	EU507753.1.1397	99.75	100.0	0.0	401	M02944:136:000000000-ATFBV:1:2105:18552:13177	TGGGGGATATTGCACAATGGGGGAAACCCTGATGCAGCGACGCCGCGTGTGGGAAGACGGTCCTCTGGATTGTAAACCACTGTCCCCAGGGACGAAGATGACGGTACCTGGGGAGGAAGCTCCGGCTAACTACGTGCCAGCAGCCGCGGTAATACGTAGGGAGCGAGCGTTGTCCGGAATTACTGGGTGTAAAGGGAGCGTAGGCGGGGATGCAAGTTGGGTGTCAAAACTACCGGCTCAACTGGTAGTCGCACTCAAAACTGCAACTCTTGAGTGAAGTAGAGGCAGGCGGAATTCCTAGTGTAGCGGTGAAATGCGTAGATATTAGGAGGAACACCAGTGGCGAAGGCGGCCTGCTGGGCTTTTACTGACGCTGAGGCTCGAAAGTGTGGGGAGCAA…	Cluster_562	144	7	5	27	4	0	0	0	10	19	56	4	4	0	3	0	4	0	0	0	0	0	0	0	0	0	0	0	1	0	0	0	0
Bacteria;Firmicutes;Clostridia;Clostridiales;Lachnospiraceae;Pseudobutyrivibrio;unknown species	EU468422.1.1357	98.75	100.0	0.0	401	M02944:136:000000000-ATFBV:1:1103:26892:8428	TAGGGAATATTGCACAATGGGGGAAACCCTGATGCAGCGACGCCGCGTGAAGGAAGAAGTATCTCGGTATGTAAACTTCTATCAGCAGGGAAGACAATGACGGTACCTGACTAAGAAGCCCCGGCTAACTACGTGCCAGCAGCCGCGGTAATACGTAGGGGGCAAGCGTTATCCGGATTTACTGGGTGTAAAGGGAGCGTAGACGGACGGGCAAGTCTGAAGTGAAAGGCAGGGGCTCAACCCCTGGACTGCATTGGAAACTGTTGATCTTGAGTACCGGAGGGGTAAGCGGAATTCCTAGTGTAGCGGTGAAATGCGTAGATATTAGGAGGAACACCAGTGGCGAAGGCGGCTTACTGGACGGTAACTGACGTTGAGGCTCGAAAGCGTGGGGAGCAA…	Cluster_568	85	4	0	0	0	0	1	0	0	0	1	4	0	6	1	6	0	0	5	0	0	0	15	0	0	0	0	16	5	5	0	16	0
Bacteria;Firmicutes;Clostridia;Clostridiales;Lachnospiraceae;Blautia;unknown species	DQ798057.1.1376	98.5	100.0	0.0	401	M02944:136:000000000-ATFBV:1:1101:15949:10643	TGGGGAATATTGCACAATGGGGGAAACCCTGATGCAGCGACGCCGCGTGAAGGAAGAAGTATCTCGGTATGTAAACTTCTATCAGCAGGGAAGAGATTGACGGTACCTGACTAAGAAGCCCCGGCTAACTACGTGCCAGCAGCCGCGGTAATACGTAGGGGGCAAGCGTTATCCGGATTTACTGGGTGTAAAGGGAGCGTAGACGGATGTGCAAGTCTGGTGTGAAAGGCTGGGGCTCAACCCCGGGACTGCATTGGAAACTGTACATCTTGAGTGCCGGAGAGGTAAGCGGAATTCCTAGTGTAGCGGTGAAATGCGTAGATATTAGGAGGAACACCAGTGGCGAAGGCGGCTTACTGGACGGTAACTGACGTTGAGGCTCGAAAGCGTGGGGAGCAA…	Cluster_57	2724	103	833	60	25	10	260	9	240	481	242	19	112	2	15	17	72	216	0	0	1	0	0	2	1	0	1	0	1	1	1	0	0
Bacteria;Firmicutes;Clostridia;Clostridiales;Ruminococcaceae;Ruminococcaceae UCG-010;unknown species	EU776373.1.1285	99.01	100.0	0.0	404	M02944:136:000000000-ATFBV:1:1101:22987:18923	TGGGGAATATTGGGCAATGGGCGAAAGCCTGACCCAGCGACGCCGCGTGAAGGAAGAAGGTCTTCGGATTGTAAACTTTAGTAAGCAGGGAAGAAGAAAGTGACGGTACCTGCAGAGTAAGCCACGGCTAACTACGTGCCAGCAGCCGCGGTAATACGTAGGTGGCGAGCGTTATCCGGAATTACTGGGTGTAAAGGGTGTGTAGGCGGGACTTCAAGTCAGATGTGAAAATTACGGGCTCAACCCGTAACCTGCATTTGAAACTGAGGTTCTTGAGAGTCGGAGAGGTAAATGGAATTCCCGGTGTAGCGGTGAAATGCGTAGATATCGGGAGGAACACCAGTGGCGAAGGCGATTTACTGGACGACAACTGACGCTGAGACACGAAAGCGTGGGGAG…	Cluster_570	84	0	0	0	0	0	0	0	0	30	44	0	10	0	0	0	0	0	0	0	0	0	0	0	0	0	0	0	0	0	0	0	0
Bacteria;Firmicutes;Clostridia;Clostridiales;Christensenellaceae;Christensenellaceae R-7 group;unknown species	AB627750.1.1520	100.0	100.0	0.0	404	M02944:136:000000000-ATFBV:1:1117:9315:17077	TGGGGAATATTGGGCAATGGGCGAAAGCCTGACCCAGCAACGCCGCGTGAGGGAAGAAGGTTTTCGGATTGTAAACCTCTGTCCTTGGTGACGAAGGAAGTGACGGTAGCCAAGGAGGAAGCCCCGGCTAACTACGTGCCAGCAGCCGCGGTAATACGTAGGGGGCGAGCGTTGTCCGGAATGACTGGGCGTAAAGGGCGCGTAGGCGGCGATCTAAGTTAGGAGTGAAAGTCCAGCTTTTAAGGTTGGAATAGCTTTTAATACTGGATGGCTTGAGTGCGGAAGAGGTAAGTGGAATTCCCAGTGTAGCGGTGAAATGCGTAGAGATTGGGAGGAACACCAGTGGCGAAGGCGACTTACTGGGCCGTAACTGACGCTGAGGCGCGAAAGCGTGGGGAG…	Cluster_572	82	3	4	5	3	10	4	7	3	2	5	7	4	3	8	10	2	0	2	0	0	0	0	0	0	0	0	0	0	0	0	0	0
Bacteria;Firmicutes;Clostridia;Clostridiales;Peptococcaceae;unknown genus;unknown species	EF603968.1.1525	99.77	100.0	0.0	427	M02944:136:000000000-ATFBV:1:1118:24656:8070	TGGGGAATCTTCCGCAATGGGCGCAAGCCTGACGGAGCAACGCCGCGTGAATGAAGAAGGTCTTCGGATCGTAAAGTTCTGTTCTTAGGGAAGAAGTCTTAGGTTGTGAATAATGACTTAAGGTGACGGTACCTATGGAGAAAGCTCCGGCTAACTACGTGCCAGCAGCCGCGGTAATACGTAGGGAGCGAGCGTTGTCCGGAATTACTGGGCGTAAAGGGCGCGTAGGCGGGAACTTAAGTTAGATGTGAAAACTCCGGGCTTAACCTGGAGACTGCATTTAAAACTGGGTTTCTTGAGGGCAGGAGAGGAAAGTGGAATTCCTAGTGTAGCGGTGAAATGCGTAGATATTAGGAGGAACACCAGTGGCGAAGGCGACTTTCTGGACTGTACCTGACG…	Cluster_576	107	2	5	6	8	9	7	4	5	2	1	2	1	4	5	2	4	1	6	9	2	3	11	3	5	0	0	0	0	0	0	0	0
Bacteria;Firmicutes;Clostridia;Clostridiales;Lachnospiraceae;Blautia;unknown species	DQ796383.1.1391	100.0	100.0	0.0	401	M02944:136:000000000-ATFBV:1:2108:16802:13786	TGGGGAATATTGCACAATGGGGGAAACCCTGATGCAGCGACGCCGCGTGAAGGAAGAAGTATCTCGGTATGTAAACTTCTATCAGCAGGGAAGAAAATGACGGTACCTGACTAAGAAGCCCCGGCTAACTACGTGCCAGCAGCCGCGGTAATACGTAGGGGGCAAGCGTTATCCGGATTTACTGGGTGTAAAGGGAGCGTAGACGGAAGTGCAAGTCTGATGTGAAAGGCGGGGGCTCAACCCCTGGACTGCATTGGAAACTGTACTTCTGGAGTGCCGGAGAGGTAAGCGGAATTCCTAGTGTAGCGGTGAAATGCGTAGATATTAGGAGGAACACCAGTGGCGAAGGCGGCTTACTGGACGGTAACTGACGTTGAGGCTCGAAAGCGTGGGGAGCAA…	Cluster_580	142	0	11	15	0	8	9	3	16	8	8	12	10	9	5	10	6	0	2	4	0	0	0	1	2	1	0	0	0	2	0	0	0
Bacteria;Bacteroidetes;Bacteroidia;Bacteroidales;Bacteroidales S24-7 group;unknown genus;unknown species	HW066462.1.1498	97.86	100.0	0.0	421	M02944:136:000000000-ATFBV:1:1114:21004:9583	TGAGGAATATTGGTCAATGGGCGGAAGCCTGAACCAGCCAAGTCGCGTGAGGGAAGAAGGCCCTGCGGGTCGCAGACCTCTTTGGACGGGGAGCAAGGTCGCGGACGTGTCCGCGGAAGGAGAGTACCCGTAGAACAAGCATCGGCTAACTCCGTGCCAGCAGCCGCGGTAATACGGAGGATGCGAGCGTTATCCGGATTTATTGGGTTTAAAGGGTGCGCAGGCGGCACGGCAAGCCGGCGGTCAAATCGCGGGGCTCAACCCCGCCCAGCCGTCGGAACTGCCGGGCTAGAGTGGGCGAGAAGTGCGCGGAATGCGTGGTGTAGCGGTGAAATGCATAGATATCACGCAGAACTCCGATTGCGAAGGCAGCATACCGGCGCCCAACTGACGCTGAAG…	Cluster_582	210	17	18	18	14	5	7	15	11	6	5	18	12	0	44	4	2	3	3	1	0	4	0	1	0	0	0	0	1	0	0	1	0
Bacteria;Firmicutes;Clostridia;Clostridiales;Clostridiales vadinBB60 group;unknown genus;unknown species	AM277985.1.1475	100.0	100.0	0.0	404	M02944:136:000000000-ATFBV:1:2105:20241:10876	GGGGGAATATTGGGCAATGGGGGAAACCCTGACCCAGCAACGCCGCGTGAAGGAAGAAGGCCTTCGGGTTGTAAACTTCTGTGACAGGGGACGAAGGAAGTGACGGTACCCTGAGAGGAAGCTCCGGCAAACTACGTGCCAGCAGCCGCGGTAATACGTAGGGAGCGAGCGTTGTCCGGAATTACTGGGCGTAAAGGGCGCGTAGGCGGTAGATCAAGTCGCATGTGAAATACCCGGGCTCAACCTGGGGGGTGCATGCGAAACTGGAATACTTGAGTGCGGTAGAGGAAAGTGGAATTCCTAGTGTAGCGGTGAAATGCGTAGATATTAGGAGGAACACCAGTGGCGAAGGCGACTTTCTGGGCCGTAACTGACGCTGAGGCGCGAAAGCGTGGGGAG…	Cluster_585	97	4	2	8	19	1	7	7	6	4	9	2	4	5	7	5	2	0	0	0	0	0	0	1	0	0	0	0	0	0	1	0	3
Bacteria;Bacteroidetes;Bacteroidia;Bacteroidales;Bacteroidaceae;Bacteroides;unknown species	EU768046.1.1367	100.0	100.0	0.0	421	M02944:136:000000000-ATFBV:1:1101:12532:9074	TGAGGAATATTGGTCAATGGGCGGAAGCCTGAACCAGCCAAGTAGCGTGAAGGATGACTGCCCTATGGGTTGTAAACTTCTTTTATAGGGGAATAAAATGAGCCACGTGTGGCTTTTTGTATGTACCCTATGAATAAGGATCGGCTAACTCCGTGCCAGCAGCCGCGGTAATACGGAGGATCCGAGCGTTATCCGGATTTATTGGGTTTAAAGGGAGCGTAGGTGGACATGTAAGTCAGTTGTGAAAGTTTGCGGCTCAACCGTAAAATTGCAGTTGATACTGTGTGTCTTGAGTACAGTAGAGGTGGGCGGAATTCGTGGTGTAGCGGTGAAATGCTTAGATATCACGAAGAACTCCGATTGCGAAGGCAGCTCACTGGACTGTTACTGACACTGAGG…	Cluster_59	2598	33	85	45	28	44	115	75	27	156	128	16	159	155	104	204	303	40	121	204	42	128	44	58	109	7	5	6	22	44	45	28	18
Bacteria;Firmicutes;Clostridia;Clostridiales;Lachnospiraceae;Blautia;unknown species	DQ804147.1.1392	100.0	100.0	0.0	401	M02944:136:000000000-ATFBV:1:1101:8856:22249	TGGGGAATATTGCACAATGGGGGAAACCCTGATGCAGCGACGCCGCGTGAAGGAAGAAGTATCTCGGTATGTAAACTTCTATCAGCAGGGAAGAAAATGACGGTACCTGACTAAGAAGCCCCGGCTAACTACGTGCCAGCAGCCGCGGTAATACGTAGGGGGCAAGCGTTATCCGGATTTACTGGGTGTAAAGGGAGCGTAGACGGAAGAGCAAGTCTGATGTGAAAGGCTGGGGCTTAACCCCAGGACTGCATTGGAAACTGTTTTTCTAGAGTGCCGGAGAGGTAAGCGGAATTCCTAGTGTAGCGGTGAAATGCGTAGATATTAGGAGGAACACCAGTGGCGAAGGCGGCTTACTGGACGGTAACTGACGTTGAGGCTCGAAAGCGTGGGGAGCAA…	Cluster_6	54205	1582	52	2475	2756	27	70	110	72	397	220	168	1771	137	65	343	185	2275	2480	2118	2441	729	18	4302	1041	3571	4443	7085	3139	4687	2878	130	2438
Bacteria;Firmicutes;Clostridia;Clostridiales;Ruminococcaceae;Ruminiclostridium 9;unknown species	EF405283.1.1494	100.0	100.0	0.0	404	M02944:136:000000000-ATFBV:1:2114:26188:17995	TGGGGAATATTGGGCAATGGGCGCAAGCCTGACCCAGCAACGCCGCGTGAAGGAAGAAGGCTTTCGGGTTGTAAACTTCTTTTCTCAGGGACGAAGCAAGTGACGGTACCTGAGGAATAAGCCACGGCTAACTACGTGCCAGCAGCCGCGGTAATACGTAGGTGGCGAGCGTTATCCGGATTTACTGGGTGTAAAGGGCGTGTAGGCGGGACTGCAAGTCAGATGTGAAAACCATGGGCTCAACCTGTGGCCTGCATTTGAAACTGTAGTTCTTGAGTACTGGAGAGGCAGACGGAATTCCTAGTGTAGCGGTGAAATGCGTAGATATTAGGAGGAACACCAGTGGCGAAGGCGGTCTGCTGGACAGCAACTGACGCTGAGGCGCGAAAGCGTGGGGAG…	Cluster_60	2624	318	149	159	110	59	59	36	174	47	99	29	10	36	73	39	3	0	3	11	2	12	18	3	3	3	1	275	300	241	0	352	0
Bacteria;Firmicutes;Clostridia;Clostridiales;Ruminococcaceae;Anaerotruncus;unknown species	EF097651.1.1386	100.0	100.0	0.0	401	M02944:136:000000000-ATFBV:1:2118:6852:14750	TGGGGGATATTGCACAATGGGCGAAAGCCTGATGCAGCGACGCCGCGTGAGGGAAGACGGTCTTCGGATTGTAAACCTCTGTCTTTGGGGAAGAATAGAGACGGTACCCAAAGAGGAAGCTCCGGCTAACTACGTGCCAGCAGCCGCGGTAATACGTAGGGAGCGAGCGTTGTCCGGAATTACTGGGTGTAAAGGGAGCGTAGGCGGGCTTGTAAGTTGAATGTCTAATCCACCGGCTCAACCGGTGATCGCGTTCAAAACTGCAGGTCTTGAGTGAAGTAGAGGCAGGCGGAATTCCTAGTGTAGCGGTGAAATGCGTAGATATTAGGAGGAACACCAGTGGCGAAGGCGGCCTGCTGGGCTTTAACTGACGCTGAGGCTCGAAAGCGTGGGGAGCAA…	Cluster_604	94	53	0	12	1	1	0	17	0	0	8	0	0	0	0	0	0	0	0	1	0	0	0	0	0	0	0	0	0	0	1	0	0
Bacteria;Firmicutes;Clostridia;Clostridiales;Lachnospiraceae;Lachnoclostridium;unknown species	HQ796425.1.1448	98.75	100.0	0.0	401	M02944:136:000000000-ATFBV:1:1105:26904:12850	TGGGGAATATTGCACAATGGGGGAAACCCTGATGCAGCGACGCCGCGTGAGCGAAGAAGTATTTCGGTATGTAAAGCTCTATCAGCAGGGAAGAAACTGACGGTACCTGACTAAGAAGCACCGGCTAAATACGTGCCAGCAGCCGCGGTAATACGTATGGTGCAAGCGTTATCCGGATTTACTGGGTGTAAAGGGAGCGTAGACGGATAGGCAAGTCTGGAGTGAAAACCCAGGGCTCAACCCTGGGACTGCTTTGGAAACTGCAGATCTGGAGTGCCGGAGAGGTAAGCGGAATTCCTAGTGTAGCGGTGAAATGCGTAGATATTAGGAGGAACACCAGTGGCGAAGGCGGCTTACTGGACGGTGACTGACGTTGAGGCTCGAAAGCGTGGGGAGCAA…	Cluster_606	121	0	0	0	0	0	0	0	0	0	0	0	0	0	0	0	0	0	0	2	0	0	0	0	0	0	0	0	24	0	0	13	82
Bacteria;Firmicutes;Clostridia;Clostridiales;Lachnospiraceae;Lachnospiraceae NK4A136 group;unknown species	EU505679.1.1381	97.51	100.0	0.0	401	M02944:136:000000000-ATFBV:1:2113:8712:12577	TGGGGAATATTGCACAATGGGGGAAACCCTGATGCAGCGACGCCGCGTGAAGGAAGAAGTATCTCGGTATGTAAACTTCTATCAGCAGGGAAGAAAATGACGGTACCTGACTAAGAAGCCCCGGCTAACTACGTGCCAGCAGCCGCGGTAATACGTAGGGGGCAAGCGTTATCCGGAATTACTGGGTGTAAAGGGAGCGTAGACGGTAGTGCAAGTCTGGAGTGAAAGGCGGGGGCCCAACCCCCGGACTGCTCTGGAAACTGTATAACTGGAGTGCAGGAGAGGTAAGCGGAATTCCTAGTGTAGCGGTGAAATGCGTAGATATTAGGAGGAACACCAGTGGCGAAGGCGGCTTACTGGACTGTAACTGACGTTGAGGCTCGAAAGCGTGGGGAGCAA…	Cluster_607	124	7	5	15	4	0	0	0	1	3	81	0	0	3	4	0	0	0	0	0	0	0	0	0	0	1	0	0	0	0	0	0	0
Bacteria;Proteobacteria;Deltaproteobacteria;Desulfovibrionales;Desulfovibrionaceae;Bilophila;Bilophila wadsworthia	L35148.1.1414	99.06	100.0	0.0	427	M02944:136:000000000-ATFBV:1:2113:14321:9318	TGGGGAATATTGCACAATGGGGGAAACCCTGATGCAGCGACGCCGCGTGAGGGATGAAGGTTCTCGGATCGTAAACCTCTGTCAGGGGGGAAGAAACCCCCTCGTGTGAATAATGCGAGGGCTTGACGGTACCCCCAAAGGAAGCACCGGCTAACTCCGTGCCAGCAGCCGCGGTAATACGGAGGGTGCAAGCGTTAATCGGAATCACTGGGCGTAAAGCGCACGTAGGCGGCTTGGTAAGTCAGGGGTGAAATCCCACAGCCCAACTGTGGAACTGCCTTTGATACTGCCAGGCTTGAGTACCGGAGAGGGTGGCGGAATTCCAGGTGTAGGAGTGAAATCCGTAGATATCTGGAGGAACACCGGTGGCGAAGGCGGCCACCTGGACGGTAACTGACG…	Cluster_609	90	1	3	2	1	2	3	0	2	0	0	3	6	3	3	7	3	3	3	0	3	5	4	2	4	1	2	2	1	9	5	3	4
Bacteria;Firmicutes;Clostridia;Clostridiales;Lachnospiraceae;Lachnoclostridium;unknown species	DQ799323.1.1317	100.0	100.0	0.0	401	M02944:136:000000000-ATFBV:1:1101:21510:5289	TGGGGAATATTGCACAATGGGCGAAAGCCTGATGCAGCGACGCCGCGTGAGTGAAGAAGTATTTCGGTATGTAAAGCTCTATCAGCAGGGAAGAAAATGACGGTACCTGACTAAGAAGCCCCGGCTAACTACGTGCCAGCAGCCGCGGTAATACGTAGGGGGCAAGCGTTATCCGGATTTACTGGGTGTAAAGGGAGCGTAGACGGCGAAGCAAGTCTGAAGTGAAAACCCAGGGCTCAACCCTGGGACTGCTTTGGAAACTGTTTTGCTAGAGTGTCGGAGAGGTAAGTGGAATTCCTAGTGTAGCGGTGAAATGCGTAGATATTAGGAGGAACACCAGTGGCGAAGGCGGCTTACTGGACGATAACTGACGTTGAGGCTCGAAAGCGTGGGGAGCAA…	Cluster_61	2380	11	1	19	2	10	58	34	0	106	27	33	92	145	66	57	56	203	77	69	163	0	176	1	215	117	0	24	53	134	267	12	152
Bacteria;Bacteroidetes;Bacteroidia;Bacteroidales;Porphyromonadaceae;Parabacteroides;Parabacteroides goldsteinii	AB547650.1.1476	96.67	100.0	0.0	421	M02944:136:000000000-ATFBV:1:1105:18356:22306	TGAGGAATATTGGTCAATGGGCGAGAGCCTGAACCAGCCAAGTCGCGTGAAGGATGAAGGATCTATGGTTTGTAAACTTCTTTTATATGGGAATAAAGTGAGGAACGTGTTCCTTTTTGTATGTACCATATGAATAAGCATCGGCTAACTCCGTGCCAGCAGCCGCGGTAATACGGAGGATGCGAGCGTTATCCGGATTTATTGGGTTTAAAGGGTGCGTAGGTGGTTAATTAAGTCAGCGGTGAAAGTTTGTGGCTCAACCATAAAATTGCCGTTGAAACTGGGGGGCTTGAGTATGTTTGAGGCAGGCGGAATGCGTGGTGTAGCGGTGAAATGCATAGATATCACGCAGAACCCCGATTGCGAAGGCAGCCTGCCAAGCCATTACTGACGCTGATG…	Cluster_619	84	2	4	0	1	1	0	1	0	8	4	3	1	0	4	2	2	6	3	3	11	4	3	0	10	0	1	0	2	2	0	3	3
Bacteria;Bacteroidetes;Bacteroidia;Bacteroidales;Bacteroidales S24-7 group;unknown genus;unknown species	HM842319.1.1366	100.0	100.0	0.0	420	M02944:136:000000000-ATFBV:1:1102:16830:4753	TGAGGAATATTGGTCAATGGCCGGAAGGCTGAACCAGCCAAGCCGCGTGAGGGAGGAAGGCGCAGAGCGTCGCAGACCTCTTTTGCCGGGGGACAAAAGGCCGGACTCGTCCGGTCCTGAGGGTACCCGGAGAAAAAGCATCGGCTAACTCCGTGCCAGCAGCCGCGGTAATACGGAGGATGCGAGCGTTATCCGGATTCATTGGGTTTAAAGGGTGCGCAGGCGGGCCTTTAAGCCGGCGGTGAAATCGCGGGGCTCAACCCCGCCGAGCCGTCGGAACTGGGGGCCTTGAGTGCGGCGGAGGCATGCGGAATGCGCGGTGTAGCGGTGAAATGCATAGATATCGCGCAGAACCCCGATTGCGAAGGCAGCGTGCCGTGCCGCCACTGACGCTGAGGC…	Cluster_62	2346	86	85	109	105	93	122	92	105	76	137	86	92	128	136	90	86	124	136	52	45	82	32	30	155	0	1	0	3	2	53	3	0
Bacteria;Firmicutes;Clostridia;Clostridiales;Lachnospiraceae;Lachnoclostridium;[Clostridium] symbiosum	EF025909.1.1449	100.0	100.0	0.0	401	M02944:136:000000000-ATFBV:1:1101:25790:12994	TGGGGAATATTGCACAATGGGCGAAAGCCTGATGCAGCGACGCCGCGTGAGTGAAGAAGTATTTCGGTATGTAAAGCTCTATCAGCAGGGAAGAAAATGACGGTACCTGACTAAGAAGCCCCGGCTAACTACGTGCCAGCAGCCGCGGTAATACGTAGGGGGCAAGCGTTATCCGGATTTACTGGGTGTAAAGGGAGCGTAGACGGTAAAGCAAGTCTGAAGTGAAAGCCCGCGGCTCAACTGCGGGACTGCTTTGGAAACTGTTTAACTGGAGTGTCGGAGAGGTAAGTGGAATTCCTAGTGTAGCGGTGAAATGCGTAGATATTAGGAGGAACACCAGTGGCGAAGGCGACTTACTGGACGATAACTGACGTTGAGGCTCGAAAGCGTGGGGAGCAA…	Cluster_63	2506	4	3	3	17	0	19	28	0	24	0	24	0	56	1	50	2	405	57	3	280	0	100	0	441	41	425	19	34	126	237	107	0
Bacteria;Firmicutes;Clostridia;Clostridiales;Lachnospiraceae;Blautia;unknown species	FJ370668.1.1385	99.25	100.0	0.0	401	M02944:136:000000000-ATFBV:1:2104:19902:8657	TGGGGAATATTGCACAATGGGGGAAACCCTGATGCAGCAACGCCGCGTGAGTGAAGAAGTATCTCGGTATGTAAACTTCTATCAGCAGGGAAGAAAATGACGGTACCTGACTAAGAAGCCCCGGCTAACTACGTGCCAGCAGCCGCGGTAATACGTAGGGGGCAAGCGTTATCCGGATTTACTGGGTGTAAAGGGAGCGTAGACGGAAGAGCAAGTCTGATGTGAAAGGCTGGGGCTTAACCCCAGGACTGCATTGGAAACTGTTGTTCTAGAGTGCCGGAGAGGTAAGCGGAATTCCTAGTGTAGCGGTGAAATGCGTAGATATTAGGAGGAACACCAGTGGCGAAGGCGGCTTACTGGACGGTAACTGACGTTGAGGCTCGAAAGCGTGGGGAGCAA…	Cluster_631	85	0	1	6	0	0	0	1	0	0	1	2	0	0	0	0	0	2	4	8	5	10	0	8	0	10	1	7	1	7	5	0	6
Bacteria;Proteobacteria;Deltaproteobacteria;Desulfovibrionales;Desulfovibrionaceae;Bilophila;Bilophila wadsworthia	L35148.1.1414	98.13	100.0	0.0	427	M02944:136:000000000-ATFBV:1:2104:22192:9681	TGGGGAATATTGCGCAATGGGCGAAAGCCTGACGCAGCGACGCCGCGTGAGGGATGAAGGTTCTCGGATCGTAAACCTCTGTCAGGGGGGAAGAAACCCCCTCGTGTGAATAATGCGAGGGCTTGACGGTACCCCCAAAGGAAGCACCGGCTAACTCCGTGCCAGCAGCCGCGGTAATACGGAGGGTGCAAGCGTTAATCGGAATCACTGGGCGTAAAGCGCACGTAGGCGGCTTGGTAAGTCAGGGGTGAAATCCCACAGCCCAACTGTGGAACTGCCTTTGATACTGCCAGGCTTGAGTACCGGAGAGGGTGGCGGAATTCCAGGTGTAGGAGTGAAATCCGTAGATATCTGGAGGAACACCAGTGGCGAAGGCGGCTTACTGGACGGTAACTGACG…	Cluster_632	170	7	9	2	4	7	2	1	1	4	6	4	7	6	2	6	11	8	2	6	1	11	4	3	5	6	2	5	6	14	4	5	9
Bacteria;Firmicutes;Clostridia;Clostridiales;Lachnospiraceae;Lachnospiraceae NK4A136 group;unknown species	AB627654.1.1533	100.0	100.0	0.0	401	M02944:136:000000000-ATFBV:1:1102:10838:17322	TGGGGAATATTGCACAATGGGGGAAACCCTGATGCAGCGACGCCGCGTGAGTGAAGAAGTATTTCGGTATGTAAAGCTCTATCAGCAGGGAAGAAAATGACGGTACCTGACCAAGAAGCCCCGGCTAACTACGTGCCAGCAGCCGCGGTAATACGTAGGGGGCAAGCGTTATCCGGATTTACTGGGTGTAAAGGGAGCGTAGACGGCAGGGCAAGTCTGAAGTGAAAGGCAGGGGCCCAACCCCTGGACTGCTTTGGAAACTGCCAGGCTGGAGTGCAGGAGAGGTAAGTGGAATTCCTAGTGTAGCGGTGAAATGCGTAGATATTAGGAGGAACACCAGTGGCGAAGGCGGCTTACTGGACTGTAACTGACGTTGAGGCTCGAAAGCGTGGGGAGCAA…	Cluster_64	2327	81	14	105	210	327	210	412	449	22	180	83	0	58	136	17	0	2	0	1	2	0	0	2	0	1	2	0	12	0	0	1	0
Bacteria;Bacteroidetes;Bacteroidia;Bacteroidales;Bacteroidales S24-7 group;unknown genus;unknown species	EF604757.1.1488	100.0	100.0	0.0	421	M02944:136:000000000-ATFBV:1:1101:16632:3506	TGAGGAATATTGGTCAATGGGCGGGAGCCTGAACCAGCCAAGTCGCGTGAGGGAAGACGGTCCTATGGATTGTAAACCTCTTTAGGCGGGGAGCAATGCCGGGCACGCGTGCCCGGAGGGAGAGTACCCGCAGAATAAGCATCGGCTAACTCCGTGCCAGCAGCCGCGGTAATACGGAGGATGCGAGCGTTATCCGGATTTATTGGGTTTAAAGGGTGCGTAGGCGGATTTTTAAGTCAGCGGTAAAATGTCCGGGCTCAACCCGGGCCGGCCGTTGAAACTGGGGATCTTGAGTGGGCGAGAAGTATGCGGAATGCGTGGTGTAGCGGTGAAATGCATAGATATCACGCAGAACTCCGATTGCGAAGGCAGCATACCGGCGCCCGACTGACGCTGAGG…	Cluster_65	2310	130	134	131	177	110	55	100	143	270	158	38	106	70	165	19	94	30	141	33	22	80	8	19	63	1	5	0	3	0	5	0	0
Bacteria;Firmicutes;Clostridia;Clostridiales;Lachnospiraceae;Blautia;unknown species	DQ777936.1.1482	98.75	100.0	0.0	401	M02944:136:000000000-ATFBV:1:2102:18885:21263	TGGGGAATATTGCACAATGGGGGAAACCCTGATGCAGCGACGCCGCGTGAAGGAAGAAGTATCTCGGTATGTAAACTTCTATCAGCAGGGAAGAAAATGACGGTACCTGACTAAGAAGCCCCGGCTAACTACGTGCCAGCAGCCGCGGTAATACGTAGGGGGCAAGCGTTATCCGGATTTACTGGGTGTAAAGGGAGCGTAGACGGAGCAGCAAGTCTGATGTGAAAGGCAGGGGCTCAACCCCTGGACTGCATTGGAAACTGTTGATCTTGAGTACCGGAGGGGTAAGCGGAATTCCTAGTGTAGCGGTGAAATGCGTAGATATTAGGAGGAACACCAGTGGCGAAGGCGGCTTGCTGGACGACAACTGACGCTGAGGCGCGAAAGCGTGGGGAGCAA…	Cluster_656	92	24	0	5	0	33	1	9	0	1	5	1	0	4	1	3	0	1	0	0	0	0	0	1	0	0	1	0	0	0	2	0	0
Bacteria;Firmicutes;Clostridia;Clostridiales;Lachnospiraceae;Moryella;unknown species	DQ804953.1.1387	100.0	100.0	0.0	401	M02944:136:000000000-ATFBV:1:1101:28759:12509	TGGGGAATATTGCACAATGGGGGAAACCCTGATGCAGCGACGCCGCGTGAAGGAAGAAGTATTTCGGTATGTAAACTTCTATCAGCAGGGAAGAAGATGACGGTACCTGAGTAAGAAGCACCGGCTAAATACGTGCCAGCAGCCGCGGTAATACGTATGGTGCAAGCGTTATCCGGATTTACTGGGTGTAAAGGGAGCGTAGACGGATAGGCAAGTCTGGAGTGAAAACCCAGGGCTCAACCCTGGGACTGCTTTGGAAACTGCAGATCTGGAGTGCCGGAGAGGTAAGCGGAATTCCTAGTGTAGCGGTGAAATGCGTAGATATTAGGAGGAACACCAGTGGCGAAGGCGGCTTACTGGACGGTGACTGACGTTGAGGCTCGAAAGCGTGGGGAGCAA…	Cluster_66	2284	0	0	7	0	0	0	0	0	0	0	0	0	0	0	0	0	0	0	22	0	0	0	0	0	0	1	4	648	0	0	634	968
Bacteria;Bacteroidetes;Bacteroidia;Bacteroidales;Bacteroidales S24-7 group;unknown genus;unknown species	EU453831.1.1412	99.76	100.0	0.0	421	M02944:136:000000000-ATFBV:1:1102:5019:8240	TGAGGAATATTGGTCAATGGGCGCGAGCCTGAACCAGCCAAGTCGCGTGAGGGAGGACGGCCCTACGGGTTGTAAACCTCTTTTGCCGGGGAGCAACGGGCGTCACGTGTGGCGCCACTGAGAGTACCCGGAGAAAAAGCATCGGCTAACTCCGTGCCAGCAGCCGCGGTAATACGGAGGATGCGAGCGTTATCCGGATTTATTGGGTTTAAAGGGTGCGTAGGCGGATCGTTAAGTCAGTGGTCAAATTGAGGGGCTCAACCCCTTCCCGCCATTGAAACTGGCGATCTTGAGTGGAAGAGAAGTATGCGGAATGCGTGGTGTAGCGGTGAAATGCATAGATATCACGCAGAACCCCGATTGCGAAGGCAGCATGCCGGCTTCCGACTGACGCTGAAG…	Cluster_67	3026	153	111	125	309	62	24	201	153	103	27	41	3	210	156	47	118	132	230	162	94	164	201	15	159	0	7	0	10	1	4	4	0
Bacteria;Firmicutes;Clostridia;Clostridiales;Lachnospiraceae;Eisenbergiella;unknown species	EU777264.1.1337	100.0	100.0	0.0	401	M02944:136:000000000-ATFBV:1:2110:19430:9518	TGGGGAATATTGCACAATGGGGGAAACCCTGATGCAGCAACGCCGCGTGAGTGAAGAAGTATTTCGGTATGTAAAGCTCTATCAGCAGGGAAGAAAATGACGGTACCTGACTAAGAAGCCCCGGCTAACTACGTGCCAGCAGCCGCGGTAATACGTAGGGGGCAAGCGTTATCCGGATTTACTGGGTGTAAAGGGAGCGTAGACGGCGAAGCAAGTCTGAAGTGAAATGCGGGGGCTCAACCCCTGAACTGCTTTGGAAACTGTTTTGCTAGAGTGCTGGAGAGGCAAGCGGAATTCCTAGTGTAGCGGTGAAATGCGTAGATATTAGGAGGAACACCAGTGGCGAAGGCGGCTTGCTGGACAGTAACTGACGTTGAGGCTCGAAAGCGTGGGGAGCAA…	Cluster_68	2297	0	0	0	0	0	1	1	0	0	4	0	0	0	0	3	0	0	0	31	0	2251	0	0	3	0	0	3	0	0	0	0	0
Bacteria;Firmicutes;Clostridia;Clostridiales;Lachnospiraceae;unknown genus;unknown species	DQ799832.1.1389	98.25	100.0	0.0	401	M02944:136:000000000-ATFBV:1:2108:7593:20950	TGGGGAATATTGCACAATGGGGGAAACCCTGATGCAGCGACGCCGCGTGAAGGAAGAAGTATCTCGGTATGTAAACTTCTATCAGCAGGGAAGAAAATGACGGTACCTGACTAAGAAGCCCCGGCTAACTACGTGCCAGCAGCCGCGGTAATACGTAGGGGGCAAGCGTTATCCGGATTTACTGGGTGTAAAGGGAGCGTAGACGGATAGGCAAGTCTGGAGTGAAAACCCAGGGCTCAACTCTGGGACTGCTTTGGAAACTGCAGATCTGGAGTGCCGGAGAGGTAAGCGGAATTCCTAGTGTAGCGGTGAAATGCGTAGATATTAGGAGGAACACCAGTGGCGAAGGCGGCTTACTGGACGGTGACTGACGTTGAGGCTCGAAAGCGTGGGGAGCAA…	Cluster_685	131	0	0	1	0	0	0	0	0	0	0	0	0	0	0	0	0	0	0	1	0	1	0	0	0	0	0	0	45	0	0	29	54
Bacteria;Firmicutes;Clostridia;Clostridiales;Lachnospiraceae;Lachnoclostridium;unknown species	FJ510103.1.1373	98.5	100.0	0.0	401	M02944:136:000000000-ATFBV:1:1101:22627:4955	TGGGGAATATTGCACAATGGGCGAAAGCCTGATGCAGCGACGCCGCGTGAGTGAAGAAGTATTTCGGTATGTAAAGCTCTATCAGCAGGGAAGATAATGACGGTACCTGACTAAGAAGCCCCGGCTAACTACGTGCCAGCAGCCGCGGTAATACGTAGGGGGCAAGCGTTATCCGGATTTACTGGGTGTAAAGGGAGCGTAGACGGCATGGCAAGTCTGAAGTGAAAACCCAGGGCTCAACCCTGGGACTGCTTTGGAAACTGTCAAGCTAGAGTGCAGGAGAGGTAAGTGGAATTCCTAGTGTAGCGGTGAAATGCGTAGATATTAGGAGGAACACCAGTTGCGAAGGCGGCTCTCTGGACTGTAACTGACACTGAGGCACGAAAGCGTGGGGAGCAA…	Cluster_695	87	0	3	3	2	2	0	1	1	8	3	2	4	2	1	2	6	12	3	1	0	10	0	4	2	1	2	5	0	0	2	0	5
Bacteria;Bacteroidetes;Bacteroidia;Bacteroidales;Porphyromonadaceae;Parabacteroides;Parabacteroides distasonis	CDRH01001199.128.1633	100.0	100.0	0.0	421	M02944:136:000000000-ATFBV:1:1101:6254:3422	TGAGGAATATTGGTCAATGGGCGTAAGCCTGAACCAGCCAAGTCGCGTGAGGGATGAAGGTTCTATGGATCGTAAACCTCTTTTATAAGGGAATAAAGTGCGGGACGTGTCCCGTTTTGTATGTACCTTATGAATAAGGATCGGCTAACTCCGTGCCAGCAGCCGCGGTAATACGGAGGATCCGAGCGTTATCCGGATTTATTGGGTTTAAAGGGTGCGTAGGCGGCCTTTTAAGTCAGCGGTGAAAGTCTGTGGCTCAACCATAGAATTGCCGTTGAAACTGGGGGGCTTGAGTATGTTTGAGGCAGGCGGAATGCGTGGTGTAGCGGTGAAATGCATAGATATCACGCAGAACCCCGATTGCGAAGGCAGCCTGCCAAGCCATTACTGACGCTGATG…	Cluster_7	36710	260	1910	316	533	2005	906	1278	1060	2726	4274	1759	207	3750	3244	2874	1510	113	374	654	1030	1036	54	25	152	322	287	705	842	1051	707	638	108
Bacteria;Firmicutes;Bacilli;Lactobacillales;Lactobacillaceae;Lactobacillus;Lactobacillus taiwanensis	EU487512.1.1526	100.0	100.0	0.0	426	M02944:136:000000000-ATFBV:1:1101:25459:4118	TAGGGAATCTTCCACAATGGACGCAAGTCTGATGGAGCAACGCCGCGTGAGTGAAGAAGGGTTTCGGCTCGTAAAGCTCTGTTGGTAGTGAAGAAAGATAGAGGTAGTAACTGGCCTTTATTTGACGGTAATTACCTAGAAAGTCACGGCTAACTACGTGCCAGCAGCCGCGGTAATACGTAGGTGGCAAGCGTTGTCCGGATTTATTGGGCGTAAAGCGAGTGCAGGCGGTTCAATAAGTCTGATGTGAAAGCCTTCGGCTCAACCGGAGAATTGCATCAGAAACTGTTGAACTTGAGTGCAGAAGAGGAGAGTGGAACTCCATGTGTAGCGGTGGAATGCGTAGATATATGGAAGAACACCAGTGGCGAAGGCGGCTCTCTGGTCTGCAACTGACGC…	Cluster_70	2063	10	2	38	16	4	8	73	7	386	38	186	343	263	278	244	84	3	5	1	3	4	0	4	5	6	6	1	11	2	5	17	10
Bacteria;Firmicutes;Clostridia;Clostridiales;Ruminococcaceae;Ruminococcaceae UCG-014;unknown species	AB627470.1.1514	100.0	100.0	0.0	402	M02944:136:000000000-ATFBV:1:1101:22685:18267	TCGGGAATATTGCGCAATGGAGGAAACTCTGACGCAGTGACGCCGCGTGCAGGAAGAAGGTTTTCGGATTGTAAACTGCTTTAGACAGGGAAGAAACAAGACAGTACCTGTAGAATAAGCTCCGGCTAACTACGTGCCAGCAGCCGCGGTAATACGTAGGGAGCAAGCGTTATCCGGATTTATTGGGTGTAAAGGGTGCGTAGACGGGAAATTAAGTTAGTTGTGAAATCCCTCGGCTTAACTGAGGAACTGCAACTAAAACTGATTTTCTTGAGTGTTGGAGAGGAAAGTGGAATTCCTAGTGTAGCGGTGAAATGCGTAGATATTAGGAGGAACACCAGTGGCGAAGGCGACTTTCTGGACAATAACTGACGTTGAGGCACGAAAGTGTGGGGAGCA…	Cluster_71	1951	44	519	22	0	0	263	24	981	0	81	5	0	0	0	0	0	0	0	0	7	0	0	1	0	0	1	0	0	0	3	0	0
Bacteria;Firmicutes;Bacilli;Lactobacillales;Enterococcaceae;Enterococcus;Enterococcus faecalis	JTKS01000003.81.1621	100.0	100.0	0.0	426	M02944:136:000000000-ATFBV:1:1114:16648:20317	TAGGGAATCTTCGGCAATGGACGAAAGTCTGACCGAGCAACGCCGCGTGAGTGAAGAAGGTTTTCGGATCGTAAAACTCTGTTGTTAGAGAAGAACAAGGACGTTAGTAACTGAACGTCCCCTGACGGTATCTAACCAGAAAGCCACGGCTAACTACGTGCCAGCAGCCGCGGTAATACGTAGGTGGCAAGCGTTGTCCGGATTTATTGGGCGTAAAGCGAGCGCAGGCGGTTTCTTAAGTCTGATGTGAAAGCCCCCGGCTCAACCGGGGAGGGTCATTGGAAACTGGGAGACTTGAGTGCAGAAGAGGAGAGTGGAATTCCATGTGTAGCGGTGAAATGCGTAGATATATGGAGGAACACCAGTGGCGAAGGCGGCTCTCTGGTCTGTAACTGACGC…	Cluster_72	1811	37	180	31	15	282	70	63	66	9	16	33	14	37	9	2	2	27	7	22	48	6	1	13	11	95	120	129	42	29	119	44	232
Bacteria;Bacteroidetes;Bacteroidia;Bacteroidales;Rikenellaceae;Alistipes;unknown species	JQ084893.1.1488	99.76	100.0	0.0	422	M02944:136:000000000-ATFBV:1:2102:15080:12911	TGAGGAATATTGGTCAATGGACGCAAGTCTGAACCAGCCATGCCGCGTGCAGGAAGACGGCTCTATGAGTTGTAAACTGCTTTTGTACGAGGGTAAATGCAGGTACGTGTATCTGTTTGAAAGTATCGTACGAATAAGGATCGGCTAACTCCGTGCCAGCAGCCGCGGTAATACGGAGGATCCAAGCGTTATCCGGATTTATTGGGTTTAAAGGGTGCGTAGGCGGTTTTATAAGTTAGAGGTGAAATCTCGGGGCTCAACTCCGAAATTGCCTCTAATACTGTAGGACTAGAGAGTAGTTGCGGTAGGCGGAATGTATGGTGTAGCGGTGAAATGCTTAGAGATCATACAGAACACCGATTGCGAAGGCAGCTTACCAAACTATATCTGACGTTGAGG…	Cluster_73	1804	8	20	44	38	44	19	32	53	13	21	42	12	51	65	9	54	78	302	409	53	170	38	14	185	4	3	0	5	7	7	3	1
Bacteria;Bacteroidetes;Bacteroidia;Bacteroidales;Porphyromonadaceae;Butyricimonas;unknown species	EF403108.1.1488	99.52	100.0	0.0	420	M02944:136:000000000-ATFBV:1:2114:26902:8099	TGAGGAATATTGGTCAATGGGCGAGAGCCTGAACCAGCCAAGTCGCGTGAGGGAAGAATGGTCTATGGCCTGTAAACCTCTTTTGTCAAGGAAGAATAAATCGCACGGGTGCGATCTTGCCAGTACTTGACGAATAAGCATCGGCTAACTCCGTGCCAGCAGCCGCGGTAATACGGGGGATGCGAGCGTTATCCGGATTTATTGGGTTTAAAGGGCGCGTAGGCGGGACGTCAAGTCAGCGGTAAAAGACTGCAGCTAAACTGTAGCACGCCGTTGAAACTGGCGCCCTGGAGACGAGACGAGGGAGGCGGAACAAGTGAAGTAGCGGTGAAATGCATAGATATCACTTGGAACCCCGATAGCGAAGGCAGCTTCCCAGGCTCGTTCTGACGCTGATGC…	Cluster_74	2230	46	129	54	106	73	97	34	97	93	132	76	26	81	25	36	8	150	156	80	55	86	65	54	99	34	7	31	66	67	20	40	107
Bacteria;Firmicutes;Clostridia;Clostridiales;Lachnospiraceae;Lachnospiraceae UCG-004;unknown species	EU772868.1.1281	98.75	100.0	0.0	401	M02944:136:000000000-ATFBV:1:1101:21669:22867	TGGGGAATATTGCACAATGGGGGAAACCCTGATGCAGCGACGCCGCGTGAAGGAAGAAGTATCTCGGTATGTAAACTTCTATCAGCAGGGAAGAAAATGACGGTACCTGACTAAGAAGCCCCGGCTAACTACGTGCCAGCAGCCGCGGTAATACGTAGGGGGCAAGCGTTATCCGGATTTACTGGGTGTAAAGGGAGCGTAGACGGAAGAGCAAGTCTGATGTGAAAGGCTGGGGCTTAACCCCAGGACTGCATTGGAAACTGTTTTTCTAGAGTGCCGGAGAGGTAAGCGGAATTCCTAGTGTAGCGGTGAAATGCGTAGATATTAGGAGGAACACCAGTGGCGAAGGCGGCTTGCTGGGCTCTAACTGACGCTGAGGCTCGAAAGTGTGGGGAGCAA…	Cluster_751	117	15	0	12	30	0	0	0	1	0	0	1	7	0	2	1	0	1	2	1	1	0	0	0	1	0	2	1	9	10	1	1	18
Bacteria;Firmicutes;Clostridia;Clostridiales;Peptococcaceae;unknown genus;unknown species	EU622770.1.1565	99.77	100.0	0.0	427	M02944:136:000000000-ATFBV:1:2101:24185:5612	TGGGGAATCTTCCGCAATGGGCGAAAGCCTGACGGAGCAATGCCGCGTGAGTGAAGAAGGCCTTCGGGTTGTAAAACTCTGTCCTTATCGAAGAGAGGTGGGTATGTGAATAATGTACCTATAGGACGGTAGATAAGGAGGAAGCCCCGGCTAACTACGTGCCAGCAGCCGCGGTAATACGTAGGGGGCGAGCGTTGTCCGGAATCACTGGGCGTAAAGGGCGCGTAGGCGGTTTAATAAGTCAGTGGTGAAAACTGAGGGCTCAACCCTCAGCCTGCCACTGATACTGTTAGACTTGAGTATGGAAGAGGAGAATGGAATTCCTAGTGTAGCGGTGAAATGCGTAGATATTAGGAGGAACACCAGTGGCGAAGGCGATTCTCTGGGCCAAGACTGACG…	Cluster_76	3609	123	163	112	95	233	133	220	108	237	250	171	191	227	268	236	285	56	67	77	20	55	37	73	56	2	9	0	3	22	79	1	0
Bacteria;Bacteroidetes;Bacteroidia;Bacteroidales;Bacteroidaceae;Bacteroides;unknown species	JQ084981.1.1488	100.0	100.0	0.0	421	M02944:136:000000000-ATFBV:1:2114:25361:7002	TGAGGAATATTGGTCAATGGGCGCTAGCCTGAACCAGCCAAGTAGCGTGAAGGATGACTGCCCTATGGGTTGTAAACTTCTTTTATATGGGAATAAAGTGCAGTATGTATACTGCTTTGCATGTACCTTATGAATAAGGATCGGCTAACTCCGTGCCAGCAGCCGCGGTAATACGGAGGATCCGAGCGTTATCCGGATTTATTGGGTTTAAAGGGAGCGTAGGCGGGTTGTTAAGTCAGTTGTGAAAGTTTGCGGCTCAACCGTAAAATTGCAGTTGATACTGGCATCCTTGAGTACAGTAGAGGTAGGCGGAATTCGTGGTGTAGCGGTGAAATGCTTAGATATCACGAAGAACTCCGATTGCGAAGGCAGCCTGCTGGACTGTAACTGACGCTGATG…	Cluster_77	1765	0	317	302	6	72	2	64	333	9	4	14	1	6	113	3	0	37	7	261	89	0	21	21	1	7	7	1	1	0	5	59	2
Bacteria;Firmicutes;Clostridia;Clostridiales;Lachnospiraceae;Lachnoclostridium;unknown species	GQ493953.1.1352	100.0	100.0	0.0	401	M02944:136:000000000-ATFBV:1:1101:6827:15582	TGGGGAATATTGCACAATGGGGGAAACCCTGATGCAGCGACGCCGCGTGAGTGATGAAGTATTTCGGTATGTAAAGCTCTATCAGCAGGGAAGAAAATGACGGTACCTGACTAAGAAGCACCGGCTAAATACGTGCCAGCAGCCGCGGTAATACGTATGGTGCAAGCGTTATCCGGATTTACTGGGTGTAAAGGGAGCGTAGACGGAGAGGCAAGTCTGATGTGAAAACCCGGGGCTCAACCCCGGGACTGCATTGGAAACTGTTTTTCTAGAGTGTCGGAGAGGCAAGTGGAATTCCTAGTGTAGCGGTGAAATGCGTAGATATTAGGAGGAACACCAGTGGCGAAGGCGGCTTGCTGGACGATGACTGACGTTGAGGCTCGAAAGCGTGGGGAGCAA…	Cluster_78	1778	1	0	7	0	0	3	0	0	204	0	83	0	0	99	0	164	6	57	982	0	12	0	37	118	0	3	1	0	0	0	1	0
Bacteria;Firmicutes;Clostridia;Clostridiales;Ruminococcaceae;Subdoligranulum;unknown species	HQ795338.1.1448	100.0	100.0	0.0	401	M02944:136:000000000-ATFBV:1:1101:21004:2392	TGGGGAATATTGCACAATGGGGGAAACCCTGATGCAGCGACGCCGCGTGGAGGAAGAAGGTCTTCGGATTGTAAACTCCTGTCCCAGGGGACGATAATGACGGTACCCTGGGAGGAAGCACCGGCTAACTACGTGCCAGCAGCCGCGGTAAAACGTAGGGTGCAAGCGTTGTCCGGAATTACTGGGTGTAAAGGGAGCGCAGGCGGATTGGCAAGTTGGGAGTGAAATCTATGGGCTCAACCCATAAATTGCTTTCAAAACTGTCAGTCTTGAGTGGTGTAGAGGTAGGCGGAATTCCCGGTGTAGCGGTGGAATGCGTAGATATCGGGAGGAACACCAGTGGCGAAGGCGGCCTACTGGGCACTAACTGACGCTGAGGCTCGAAAGCATGGGTAGCAA…	Cluster_8	35172	379	793	430	1233	260	567	448	634	867	1043	870	535	511	573	351	250	580	231	200	232	198	138	707	212	2381	2130	2204	3382	2196	3716	2588	4333
Bacteria;Firmicutes;Clostridia;Clostridiales;Lachnospiraceae;Blautia;unknown species	GQ493972.1.1367	100.0	100.0	0.0	401	M02944:136:000000000-ATFBV:1:2107:14247:11527	TGGGGAATATTGCACAATGGGGGGAACCCTGATGCAGCGACGCCGCGTGAAGGAAGAAGTATCTCGGTATGTAAACTTCTATCAGCAGGGAAGAAAGTGACGGTACCTGACTAAGAAGCCCCGGCTAACTACGTGCCAGCAGCCGCGGTAATACGTAGGGGGCAAGCGTTATCCGGATTTACTGGGTGTAAAGGGAGCGTAGACGGCGTATCAAGTCTGATGTGAAAGGCTGGGGCTCAACCCCGGGACTGCATTGGAAACTGGTATGCTTGAGTGCCGGAGAGGTAAGCGGAATTCCTAGTGTAGCGGTGAAATGCGTAGATATTAGGAGGAACACCAGTGGCGAAGGCGGCTTACTGGACGGTAACTGACGTTGAGGCTCGAAAGCGTGGGGAGCAA…	Cluster_80	1656	438	29	342	0	46	221	4	9	10	137	1	1	0	11	1	1	16	6	9	7	43	5	257	54	0	5	0	0	2	0	0	1
Bacteria;Bacteroidetes;Bacteroidia;Bacteroidales;Porphyromonadaceae;Butyricimonas;unknown species	HQ747980.1.1436	99.76	100.0	0.0	420	M02944:136:000000000-ATFBV:1:1101:18865:7689	TGAGGAATATTGGTCAATGGGCGAGAGCCTGAACCAGCCAAGTCGCGTGAGGGAAGAATGGTCTATGGCCTGTAAACCTCTTTTGCCAGGGAAGAATAAAAGGTACGTGTACCTTCTTGCCAGTACCTGACGAATAAGCATCGGCTAACTCCGTGCCAGCAGCCGCGGTAATACGGGGGATGCGAGCGTTATCCGGATTTATTGGGTTTAAAGGGCGCGTAGGCGGGACGTCAAGTCAGCGGTAAAAGACTGCAGCTAAACTGTAGCACGCCGTTGAAACTGGCGCCCTCGAGACGAGACGAGGGAGGCGGAACAAGTGAAGTAGCGGTGAAATGCATAGATATCACTTGGAACCCCGATAGCGAAGGCAGCTTCCCAGGCTCGATCTGACGCTGATGC…	Cluster_81	1640	20	35	27	26	21	27	51	35	104	120	70	41	197	174	96	80	74	95	42	28	61	58	43	57	4	2	3	15	12	6	4	12
Bacteria;Firmicutes;Clostridia;Clostridiales;Ruminococcaceae;Anaerotruncus;Anaerotruncus colihominis	ABGD02000021.1868.3380	100.0	100.0	0.0	400	M02944:136:000000000-ATFBV:1:1101:14154:4455	TGGGGGATATTGCACAATGGGCGAAAGCCTGATGCAGCGACGCCGCGTGAGGGAAGACGGTCTTCGGATTGTAAACCTCTGTCTTTGGGGAAGAAAATGACGGTACCCAAAGAGGAAGCTCCGGCTAACTACGTGCCAGCAGCCGCGGTAATACGTAGGGAGCAAGCGTTGTCCGGAATTACTGGGTGTAAAGGGAGCGTAGGCGGGATGGCAAGTAGAATGTTAAATCCATCGGCTCAACCGGTGGCTGCGTTCTAAACTGCCGTTCTTGAGTGAAGTAGAGGCAGGCGGAATTCCTAGTGTAGCGGTGAAATGCGTAGATATTAGGAGGAACACCAGTGGCGAAGGCGGCCTGCTGGGCTTTAACTGACGCTGAGGCTCGAAAGCGTGGGGAGCAAAC	Cluster_83	1563	1	10	19	15	13	32	23	29	105	102	50	117	109	132	54	25	85	150	140	93	33	111	44	38	2	2	0	0	21	5	0	3
Bacteria;Firmicutes;Clostridia;Clostridiales;Ruminococcaceae;Ruminiclostridium;[Clostridium] methylpentosum	ACEC01000059.3517.5032	100.0	100.0	0.0	401	M02944:136:000000000-ATFBV:1:2113:16985:19728	TGGGGAATATTGCACAATGGGGGAAACCCTGATGCAGCGACGCCGCGTGAAGGAAGAAGGCCTTCGGGTTGTAAACTTCTGTCTTCAGGGACGATAATGACGGTACCTGAGGAGGAAGCTCCGGCTAACTACGTGCCAGCAGCCGCGGTAATACGTAGGGAGCGAGCGTTGTCCGGAATTACTGGGTGTAAAGGGAGCGTAGGCGGGATTGCAAGTTGAATGTGAAATCTATGGGCTTAACCCATAAACTGCGTTCAAAACTGCAGTTCTTGAGTGAAGTAGAGGCAGGCGGAATTCCTAGTGTAGCGGTGAAATGCGTAGATATTAGGAGGAACACCAGTGGCGAAGGCGGCCTGCTGGGCTTTAACTGACGCTGAGGCTCGAAAGCGTGGGTAGCAA…	Cluster_84	1564	16	30	9	19	27	31	29	28	40	37	58	22	51	47	43	25	13	3	13	2	2	5	11	0	69	32	171	226	85	113	228	79
Bacteria;Firmicutes;Clostridia;Clostridiales;Lachnospiraceae;Pseudobutyrivibrio;unknown species	DQ808462.1.1241	98.5	100.0	0.0	401	M02944:136:000000000-ATFBV:1:2114:12756:21597	TGGGGAATATTGCACAATGGGGGAAACCCTGATGCAGCGACGCCGCGTGAAGGAAGAAGTATCTCGGTATGTAAACTTCTATCAGCAGGGAAGAAAATGACGGTACCTGACTAAGAAGCACCGGCTAAATACGTGCCAGCAGCCGCGGTAATACGTATGGTGCAAGCGTTATCCGGATTTACTGGGTGTAAAGGGAGCGTAGACGGAGAGGCAAGTCTGATGTGAAAACCCGGGGCTCAACCCCGGGACTGCATTGGAAACTGTTTTTCTAGAGTGTCGGAGAGGCAAGTGGAATTCCTAGTGTAGCGGTGAAATGCGTAGATATTAGGAGGAACACCAGTGGCGAAGGCGGCTTGCTGGACGATGACTGACGTTGAGGCTCGAAAGCGTGGGGAGCAA…	Cluster_847	104	0	1	0	0	0	0	0	0	19	0	11	0	0	3	0	10	1	4	43	0	1	0	2	8	0	1	0	0	0	0	0	0
Bacteria;Firmicutes;Clostridia;Clostridiales;Lachnospiraceae;unknown genus;unknown species	FJ880297.1.1483	100.0	100.0	0.0	401	M02944:136:000000000-ATFBV:1:1102:22584:9660	TGGGGAATATTGCACAATGGGGGAAACCCTGATGCAGCGACGCCGCGTGAAGGATGAAGTATTTCGGTATGTAAACTTCTATCAGCAGGGAAGAAAATGACGGTACCTGACTAAGAAGCCCCGGCTAACTACGTGCCAGCAGCCGCGGTAATACGTAGGGGGCAAGCGTTATCCGGATTTACTGGGTGTAAAGGGAGCGTAGACGGCTTAGCAAGTCTGAAGTGAAAGCCCGCGGCTCAACTGCGGGACTGCTTTGGAAACTGTGTTGCTGGAGTGCCGGAGAGGTAAGTGGAATTCCTAGTGTAGCGGTGAAATGCGTAGATATTAGGAGGAACACCAGTGGCGAAGGCGGCTTACTGGACGGTAACTGACGTTGAGGCTCGAAAGCGTGGGGAGCAA…	Cluster_85	1736	57	0	35	2	76	181	47	39	0	0	0	0	133	114	292	0	0	1	5	194	184	125	0	0	0	3	196	0	49	3	0	0
Bacteria;Bacteroidetes;Bacteroidia;Bacteroidales;Bacteroidales S24-7 group;unknown genus;unknown species	AJ400234.1.1494	100.0	100.0	0.0	420	M02944:136:000000000-ATFBV:1:2113:21707:14200	TGAGGAATATTGGTCAATGGGCGGGAGCCTGAACCAGCCAAGTCGCGTGAGGGAAGAAGGTACTGAGTATTGTAAACCTCTTTTGCCAGGGGACAAAGGCGGCCACGGGTGGCCGTAAGAGGGTACCTGGAGAAAAAGCATCGGCTAACTCCGTGCCAGCAGCCGCGGTAATACGGAGGATGCGAGCGTTATCCGGATTTATTGGGTTTAAAGGGTGCGCAGGCGGCGTGTCAAGTCAGCGGTAAAATGTCGGGGCTCAACCCCGGCCGGCCGTTGAAACTGGCGTGCTCGAGTTGGAGAGAAGTATGCGGAATTCGTGGTGTAGCGGTGAAATGCATAGATATCACGAAGAACCCCGATTGCGAAGGCAGCATACCGGCTCCACACTGACGCTGAGGC…	Cluster_86	1529	145	164	126	169	67	61	70	84	57	52	78	62	46	99	80	128	0	11	3	1	5	9	3	0	1	5	0	2	0	0	1	0
Bacteria;Bacteroidetes;Bacteroidia;Bacteroidales;Porphyromonadaceae;Butyricimonas;unknown species	HQ747980.1.1436	98.81	100.0	0.0	420	M02944:136:000000000-ATFBV:1:1105:11944:4078	TGAGGAATATTGGTCAATGGGCGAGAGCCTGAACCAGCCAAGTCGCGTGAGGGAAGAATGGTCTATGGCCTGTAAACCTCTTTTGCCAGGGAAGAATAAAAGGTACGTGTACCTTCTTGCCAGTACCTGACGAATAAGCATCGGCTAACTCCGTGCCAGCAGCCGCGGTAATACGGGGGATGCGAGCGTTATCCGGATTTATTGGGTTTAAAGGGCGCGTAGGCGGGACGTCAAGTCAGCGGTAAAAGACTGCAGCTAAACTGTAGCACGCCGTTGAAACTGGCGCCCTCGAGACGAGACGAGGGAGGCGGAACCAGTGCCGTAGCGGTGAAATGCATAGATATCACTTGGAACCCCGATCGCGAAGGCAGCTTCCCAGGCTCGATCTGACGCTGATGC…	Cluster_864	85	3	1	0	0	0	1	2	1	5	7	3	9	12	9	1	0	5	9	1	2	4	2	5	0	0	0	0	1	1	1	0	0
Bacteria;Bacteroidetes;Bacteroidia;Bacteroidales;Bacteroidaceae;Bacteroides;Bacteroides acidifaciens	AB510696.1.1490	99.52	100.0	0.0	421	M02944:136:000000000-ATFBV:1:2117:6879:21955	TGAGGAATATTGGTCAATGGACGAGAGTCTGAACCAGCCAAGTAGCGTGAAGGATGACTGCCCTATGGGTTGTAAACTTCTTTTATATGGGAATAAAACGTTCCACGTGTGGGATTTTGTATGTACCATATGAATAAGGATCGGCTAACTCCGTGCCAGCAGCCGCGGTAATACGGAGGATCCGAGCGTTATCCGGATTTATTGGGTTTAAAGGGAGCGTAGGTGGATTGTTAAGTCAGTTGTGAAAGTTTGCGGCTCAACCGTAAAATTGCAGTTGAAACTGGCAGTCTTGAGTACAGTAGAGGTGGGCGGAATTCGTGGTGTAGCGGTGAAATGCTTAGATATCACGAAGAACTCCGATTGCGAAGGCAGTTCACTGGACTGCAACTGACACTGAGG…	Cluster_87	2114	25	73	115	12	120	2	66	142	8	10	312	11	32	65	90	67	47	2	5	715	0	86	28	2	2	6	3	5	1	13	48	1
Bacteria;Firmicutes;Clostridia;Clostridiales;Lachnospiraceae;unknown genus;unknown species	EU510985.1.1392	99.75	100.0	0.0	401	M02944:136:000000000-ATFBV:1:1101:20050:13303	TGGGGGATATTGCACAATGGGGGGAACCCTGATGCAGCGACGCCGCGTGAGCGATGAAGTATTTCGGTATGTAAAGCTCTATCAGCAGGGAAGAAGATGACGGTACCTGACTAAGAAGCCCCGGCTAACTACGTGCCAGCAGCCGCGGTAATACGTAGGGGGCAAGCGTTATCCGGATTTACTGGGTGTAAAGGGAGCGTAGACGGCGATGCAAGCCTGGAGTGAAAGGCGGGGGCTCAACCCCCGGACTGCTTTGGGAACTGCATGGCTGGAGTGTCGGAGAGGCAGGCGGAATTCCTAGTGTAGCGGTGAAATGCGTAGATATTAGGAGGAACACCAGTGGCGAAGGCGGCCTGCTGGACGATGACTGACGTTGAGGCTCGAAAGCGTGGGGAGCAA…	Cluster_88	1642	36	27	64	12	0	5	27	77	98	159	52	0	78	97	0	35	0	272	36	71	79	0	147	204	2	0	0	0	1	63	0	0
Bacteria;Firmicutes;Clostridia;Clostridiales;Lachnospiraceae;unknown genus;unknown species	AB627729.1.1539	100.0	100.0	0.0	401	M02944:136:000000000-ATFBV:1:2103:22868:12320	TGGGGAATATTGCACAATGGGGGAAACCCTGATGCAGCGACGCCGCGTGAGTGAAGAAGTATTTCGGTATGTAAAGCTCTATCAGCAGGGAAGATAATGACGGTACCTGACTAAGAAGCCCCGGCTAACTACGTGCCAGCAGCCGCGGTAATACGTAGGGGGCAAGCGTTATCCGGATTTACTGGGTGTAAAGGGAGCGTAGGTGGCAAGGCAAGTCAGATGTGAAAGCCCGGGGCTCAACCCCGGTACTGCATTTGAAACTGTCTAGCTAGAGTGCAGGAGAGGTAAGTGGAATTCCTAGTGTAGCGGTGAAATGCGTAGATATTAGGAGGAACACCAGTGGCGAAGGCGGCTTACTGGACTGTAACTGACACTGAGGCTCGAAAGCGTGGGGAGCAA…	Cluster_89	1609	301	349	357	376	22	0	1	0	1	180	0	0	0	2	0	0	0	0	2	0	0	0	3	0	0	8	0	7	0	0	0	0
Bacteria;Firmicutes;Clostridia;Clostridiales;Peptostreptococcaceae;Intestinibacter;unknown species	JQ189045.1.1324	100.0	100.0	0.0	400	M02944:136:000000000-ATFBV:1:1101:20840:2258	TGGGGAATATTGCACAATGGGCGAAAGCCTGATGCAGCAACGCCGCGTGAGCGATGAAGGCCTTCGGGTCGTAAAGCTCTGTCCTCAAGGAAGATAATGACGGTACTTGAGGAGGAAGCCCCGGCTAACTACGTGCCAGCAGCCGCGGTAATACGTAGGGGGCTAGCGTTATCCGGAATTACTGGGCGTAAAGGGTGCGTAGGTGGTTTCTTAAGTCAGAGGTGAAAGGCTACGGCTCAACCGTAGTAAGCCTTTGAAACTGGGAAACTTGAGTGCAGGAGAGGAGAGTGGAATTCCTAGTGTAGCGGTGAAATGCGTAGATATTAGGAGGAACACCAGTTGCGAAGGCGGCTCTCTGGACTGTAACTGACACTGAGGCACGAAAGCGTGGGGAGCAAAC	Cluster_9	29477	288	895	348	122	0	460	9	189	2671	1039	1596	1599	2005	829	1500	1536	832	3132	4042	47	2549	21	4	2932	12	37	31	6	98	63	401	184
Bacteria;Firmicutes;Clostridia;Clostridiales;Lachnospiraceae;Lachnoclostridium;unknown species	JQ084503.1.1492	100.0	100.0	0.0	401	M02944:136:000000000-ATFBV:1:1102:15921:9991	TGGGGAATATTGCACAATGGGGGAAACCCTGATGCAGCGACGCCGCGTGAGCGATGAAGTATTTCGGTATGTAAAGCTCTATCAGCAGGGAAGAAAATGACGGTACCTGACTAAGAAGCCCCGGCTAACTACGTGCCAGCAGCCGCGGTAATACGTAGGGGGCAAGCGTTATCCGGATTTACTGGGTGTAAAGGGAGCGTAGACGGTCCTGCAAGCCAGATGTGAAAGCCCGGGGCTCAACCCCGGGACTGCATTTGGAACTGTAAGGCTAGAGTGTCGGAGAGGCAGGCGGAATTCCTAGTGTAGCGGTGAAATGCGTAGATATTAGGAGGAACACCAGTGGCGAAGGCGGCCTGCTGGACGATGACTGACGTTGAGGCTCGAAAGCGTGGGGAGCAA…	Cluster_90	1488	18	124	38	374	143	116	328	95	0	28	0	0	0	1	0	0	14	14	155	0	0	0	15	9	1	6	0	6	0	3	0	0
Bacteria;Firmicutes;Clostridia;Clostridiales;Ruminococcaceae;[Eubacterium] coprostanoligenes group;unknown species	FJ880302.1.1490	100.0	100.0	0.0	402	M02944:136:000000000-ATFBV:1:1116:25867:17605	TGGGGAATATTGCACAATGGGGGAAACCCTGATGCAGCAACGCCGCGTGAAGGAAGACGGTTTTCGGATTGTAAACTTCTGTTCTTAGTGAAGAATAATGACGGTAGCTAAGGAGCAAGCCACGGCTAACTACGTGCCAGCAGCCGCGGTAATACGTAGGTGGCAAGCGTTGTCCGGAATTACTGGGTGTAAAGGGAGCGTAGGCGGGAAGCCAAGTCAGCTGTGAAAACTACGGGCTTAACTTGTAGACTGCAGTTGAAACTGGTTTTCTTGAGTGAAGTAGAGGTTGGCGGAATTCCGAGTGTAGCGGTGAAATGCGTAGATATTCGGAGGAACACCGGTGGCGAAGGCGGCCAACTGGGCTTTAACTGACGCTGAGGCTCGAAAGTGTGGGGAGCA…	Cluster_91	1357	111	48	291	7	32	11	33	44	0	0	0	0	0	1	0	0	147	237	186	57	85	31	4	13	2	14	1	0	2	0	0	0
Bacteria;Firmicutes;Clostridia;Clostridiales;Lachnospiraceae;Lachnospiraceae NK4A136 group;unknown species	FJ880752.1.1504	98.51	100.0	0.0	404	M02944:136:000000000-ATFBV:1:1102:11506:6399	TGGGGGATATTGGACAATGGGGGGAACCCTGATCCAGCGACGCCGCGTGAGTGAAGAAGTATTTCGGTATGTAAAGCTCTGTCAGCAGGGAAGAATTTATGACGGTACCTGACCAAGAAGCCCCGGCTAACTACGTGCCAGCAGCCGCGGTAATACGTAGGGGGCAAGCGTTATCCGGAATTACTGGGTGTAAAGGGAGCGTAGACGGTAGTGCAAGTCTGGAGTGAAAGGCGGGGGCCCAACCCCCGAACTGCTCTGGAAACTGTATAACTGGAGTGCAGGAGAGGTAAGCGGAATTCCTAGTGTAGCGGTGAAATGCGTAGATATTAGGAGGAACACCAGTGGCGAAGGCGGCTTACTGGACTGTAACTGACGTTGAGGCTCGAAAGCGTGGGGAGC…	Cluster_92	1372	98	26	186	10	1	31	4	11	45	799	3	0	52	82	16	0	0	0	0	0	0	0	0	0	0	6	0	1	1	0	0	0
Bacteria;Firmicutes;Erysipelotrichia;Erysipelotrichales;Erysipelotrichaceae;Turicibacter;unknown species	DQ815733.1.1312	100.0	96.7136150235	0.0	412	M02944:136:000000000-ATFBV:1:2109:24400:5349	TGGGGAATATTGCACAATGGGCGAAAGCCTGACCGAGCAACGCCGCGTGAATGAAGAAGGCCTTCGGGTTGTAAAATTCTGTTATAAGGGAAGAAAGGTGATAGGAGGAAATGACTATCAATTGACGGTACCTTATGAGAAAGCCACGGCTAACTACGTGCCAGCAGCCGCGGTAATACGTAGGTGGCAAGCGTTATCCGGAATTATTGGGCGTAAAGAGCGCGCAGGTGGTTAATTAAGTCTGATGTGAAAGCCCACGGCTTAACCGTGGAGGGTCATTGGAAACTGGTTGACTTGAGTGCAGAAGAGGGAAGTGGAATTCCATGTGTAGCGGTGAAATGCGTAGAGATATGGAGGAACACCAGTGGCGAAGGCGGCTTCCTGGTCTGCAACTGACAC…	Cluster_932	85	0	0	0	0	0	0	0	1	0	4	7	8	0	5	7	4	1	13	11	0	6	0	0	18	0	0	0	0	0	0	0	0
Bacteria;Firmicutes;Clostridia;Clostridiales;Ruminococcaceae;unknown genus;unknown species	FJ881161.1.1490	99.75	100.0	0.0	404	M02944:136:000000000-ATFBV:1:2112:12882:10931	TGGGGAATATTGGGCAATGGGCGCAAGCCTGACCCAGCAACGCCGCGTGAAGGAAGAAGGCTTTCGGGTTGTAAACTTCTTTTCTGAGGGACGAAGCAAGTGACGGTACCTCAGGAATAAGCCACGGCTAACTACGTGCCAGCAGCCGCGGTAATACGTAGGTGGCAAGCGTTATCCGGATTTATTGGGTGTAAAGGGCGTGTAGGCGGGAATGCAAGTCAGATGTGAAAACTATGGGCTCAACCCATAGCCTGCATTTGAAACTGTATTTCTTGAGTGCTGGAGAGGCAATCGGAATTCCGTGTGTAGCGGTGAAATGCGTAGATATACGGAGGAACACCAGTGGCGAAGGCGGATTGCTGGACAGTAACTGACGCTGAGGCGCGAAAGCGTGGGGAG…	Cluster_95	1922	324	221	129	162	104	103	64	226	128	263	29	69	24	27	20	11	0	0	4	1	0	0	2	0	0	5	0	3	0	3	0	0
Bacteria;Firmicutes;Clostridia;Clostridiales;Ruminococcaceae;Oscillospira;unknown species	EF436308.1.1414	97.52	100.0	0.0	403	M02944:136:000000000-ATFBV:1:1101:25286:10492	TGGGGAATATTGGGCAATGGACGCAAGTCTGACCCAGCAACGCCGCGTGAAGGAAGAAGGCTTTCGGGTTGTAAACTTCTTTTAAGGGGGAAGAGCAGAAGACGGTACCCCTTGAATAAGCCACGGCTAACTACGTGCCAGCAGCCGCGGTAATACGTAGGTGGCAAGCGTTGTCCGGATTTACTGGGTGTAAAGGGCGTGTAGCCGGGTGTGCAAGTCAGATGTGAAATCTGGAGGCTCAACCTCCAAACTGCATTTGAAACTGTGCATCTTGAGTATCGGAGAGGTAACCGGAATTCCTAGTGTAGCGGTGAAATGCGTAGATATTAGGAAGAACACCAGTGGCGAAGGCGGGTTACTGGACGACAACTGACGGTGAGGCGCGAAAGCGTGGGGAGC…	Cluster_96	1318	55	0	109	230	0	0	0	0	219	299	101	152	26	2	0	0	0	62	7	4	0	29	0	0	0	0	0	12	11	0	0	0
Bacteria;Bacteroidetes;Bacteroidia;Bacteroidales;Rikenellaceae;Alistipes;Alistipes indistinctus	AB600999.1.1490	100.0	100.0	0.0	421	M02944:136:000000000-ATFBV:1:2113:10463:15024	TGAGGAATATTGGTCAATGGACGCAAGTCTGAACCAGCCATGCCGCGTGCAGGATGAAGGTGCTATGCATTGTAAACTGCTTTTGTACGAGGGTAAATGCAGGTACGTGTACCTGTTTGAAAGTATCGTACGAATAAGGGTCGGCTAACTCCGTGCCAGCAGCCGCGGTAATACGGAGGACCCGAGCGTTATCCGGATTTATTGGGTTTAAAGGGTGCGTAGGCGGATTAGTAAGTTAGAGGTGAAAGCTCGATGCTCAACATCGAAATTGCCTCTGATACTGTTAGTCTAGAGTATAGTTGCGGAAGGCGGAATGTGTGGTGTAGCGGTGAAATGCTTAGATATCACACAGAACACCGATTGCGAAGGCAGCTTTCCAAGCTATTACTGACGCTGATG…	Cluster_97	1273	1	5	11	12	30	22	26	30	62	48	45	43	90	76	60	32	35	44	28	6	30	23	39	23	76	21	83	18	67	59	57	71
Bacteria;Firmicutes;Clostridia;Clostridiales;Lachnospiraceae;Lachnospiraceae NK4A136 group;Lachnospiraceae bacterium 10-1	ASTF01000027.17693.19224	99.5	100.0	0.0	401	M02944:136:000000000-ATFBV:1:2109:16534:7727	TGGGGAATATTGCACAATGGGGGAAACCCTGATGCAGCGACGCCGCGTGAGTGAAGAAGTAATTCGTTATGTAAAGCTCTATCAGCAGGGAAGAAAATGACGGTACCTGAATAAGAAGCCCCGGCTAACTACGTGCCAGCAGCCGCGGTAATACGTAGGGGGCAAGCGTTATCCGGATTTACTGGGTGTAAAGGGAGCGTAGACGGCAGTGCAAGTCTGGAGTGAAAGGCGGGGGCTCAACCCCCGGACTGCTCTGGAAACTGTACAGCTGGAGTGCAGGAGAGGTAAGTGGAATTCCTAGTGTAGCGGTGAAATGCGTAGATATTAGGAGGAACACCAGTGGCGAAGGCGGCTTACTGGACTGTAACTGACGTTGAGGCTCGAAAGCGTGGGGAGCAA…	Cluster_98	1296	952	211	54	2	0	1	1	0	8	1	3	0	4	0	49	0	0	0	2	0	0	0	6	0	0	0	0	0	2	0	0	0
Bacteria;Firmicutes;Clostridia;Clostridiales;Lachnospiraceae;Marvinbryantia;unknown species	DQ806761.1.1387	100.0	100.0	0.0	402	M02944:136:000000000-ATFBV:1:1101:15519:14436	TGGGGAATATTGCACAATGGGGGAAACCCTGATGCAGCGACGCCGCGTGAGCGAAGAAGTATTTCGGTATGTAAAGCTCTATCAGCAGGGAAGAAAATGACGGTACCTGACTAAGAAGCCCCGGCTAACTACGTGCCAGCAGCCGCGGTAATACGTAGGGGGCAAGCGTTATCCGGATTTACTGGGTGTAAAGGGAGCGTAGACGGAAGTGCAAGTCTGATGTGAAAGGCGGGGGCTCAACCCCTGGACTGCATTGGAAACTGTACTTCTGGAGTGCCGGAGAGGTAAGCGGAATTCCTAGTGTAGCGGTGAAATGCGTAGATATTAGGAGGAACACCAGTGGCGAAGGCGGCTTACTGGACGGTAACTGACGTTGAGGCTCGAAAGCGTGGGGAGCAA…	Cluster_99	1328	27	91	48	12	105	197	17	89	109	91	107	41	68	75	82	54	4	4	15	0	27	2	14	3	9	10	0	2	1	11	3	10

## Sheet: Tables S1 primers
Table S1a					Table S1b
List of genes and primers sequences used in in vivo experiments (rat)					List of genes and primers sequences used in ex vivo experiments (mice cells).
(a)	Gene Name	Forward	Reverse		(b)	Gene Name	Forward	Reverse
Cl5	Claudin 5	ccttcctggaccacaatatc	cagcacagactcatacactt		IL-6	Interleukin 6	taccacttcacaagtcggaggc	ctgcaagtgcatcatcgttgttc
COX2	Cyclooxygenase2	GTGGCTGATGACTGCCCAA	AAGTTCCTTATTTCCTTTCACACCC		TGF-B	Transfortming growth factor	tgatacgcctgagtggctgtct	cacaagagcagtgagcgctgaa
iKB	ikappaB	GAGACTCGTTCCTGCACTTG	CATGGTCAGTGTCTTCTCTTCA		JAM-A	Junctionnal adhesion molecule	cacctactctggcttctcctct	tgccactggatgagaaggtgac
MLCK	Myosin light chain kinase	TCTAAGACCATTCGTGACCT	TAGTCTATCTGGAAGTGGCG		HO1	Haem oxygenase 1	gccaccaaggaggtacacat	gcttgttgcgctctatctcc
ZO1	Tight junction protein 1	GATCATTCCACACAGTCTCC	CACTGCTTTGGGTGTATGAT		NQO1	Deshydrogenase quinone 1	aggatgggaggtactcgaatc	tgctagagatgactcggaagg
Calpro.	Calprotectin	CAGCTGGAGCGCAGCATA	TCAGGGTGTCAGGATGTCCAT		xCT	Solute Carrier Faily 7 Member 11	ctttgttgccctctcctgcttc	cagaggagtgtgcttgtggaca
GCLM	Glutamate-cysteine ligase modifier	CTGCTAAACTGTTCATTGTAGG	CTATTGGGTTTTACCTGTG		GSTA4	Glutathione S-Transferase A4	gatgattgccgtggctccattta	ctggttgccaacgagaaaagcc
GSTA4	Glutathione S-Transferase A4	GAAGTTCTAGTGACAGCGTGCTTTA	TGTAGCTGCTGCTGTGATTGG
HO1	Haem oxygenase 1	CAACCCCACCAAGTTCAAACA	AGGCGGTCTTAGCCTCTTCTG
JAM-A	Junctionnal adhesion molecule	CTTCACGTCTATGATCCTGGGC	CGTTCTCAGGAACCTGGACG
NQO1	NAD(P)H Quinone Dehydrogenase 1	CGCAGAGAGGACATCATTCA	GTGGTGATGGAAAGCAAGGT

## Sheet: Tables S2 metabolome
Table S2a									Table S2b
Faecal metabolites, obtained through 1H-NMR, grouped per metabolic pathways (a)									SCFA (mmol/g of faeces) analyzed through gas chromatography (b)
TableS1a
	Diagnostic chemical shift (ppm) and multiplicity	CON	Ca	HEM	HEM-Ca	P adj.
Metabolites and metabolic pathways									(b)	CON	Ca	HEM	HEM-Ca
Bile acids									Total SCFA	18.25 ± 0.64	30.16 ± 8.86	167.43 ± 28.68*	60.73 ± 18.96#
ba1	0.66 (s)	1±0.87	3.42±1.98	0.03±0.01	0.02±0.02	0.00017			Acetate	16.69 ± 1.40	29.04 ± 8.04	131.68 ± 23.47*	49.41 ± 14.98#
ba2	0.68 (s)	1±0.48	0.52±0.31	0.14±0.07	0.51±0.16	0.00017			Propionate	1.56 ± 1.07	0.79 ± 1.57	24.83 ± 611*	4.00 ± 2.79
ba3	0.70 (s)	1±0.21	0.94±0.29	0.32±0.2	1.42±0.44	0.00017			Butyrate	0.00 ± 0.00	0.33 ± 0.66	8.78 ± 1.52*	2.19 ± 2.01#
ba4	0.72 (s)	1±0.35	1.18±0.95	0.38±0.16	0.38±0.23	0.01082			Valerate	0.00 ± 0.00	0.00 ± 0.00	1.88 ± 0.73*	0.86 ± 1.00
ba5	0.73 (s)	1±0.52	0.45±0.21	0.73±0.38	3.97±2.11	0.00017
ba6	0.76 (s)	1±0.32	2.28±0.98	0.15±0.08	0.43±0.18	0.00017
Short and Medium Chain Fatty Acids									Data are Mean ± SEM. * P<0.05, compared with CON group and # P<0.05, compared with HEM group.
acetate	1.92 (s)	1±0.43	1.25±0.37	3.8±0.45	1.69±0.56	0.00017
butyrate	0.9 (t)	1±0.21	1.36±0.36	7.24±1.08	5.66±4.1	0.00017
propionate	1.06 (t)	1±0.43	0.66±0.3	2.84±0.46	1.14±0.42	0.00017
succinate	2.41 (s)	1±0.41	8.78±8.07	32.99±19.62	9.72±7.06	0.00017
caprylate	0.87 (s br)	1±0.28	1.04±0.38	6.92±1.68	6.99±2.04	0.00017
Amino acids and derivatives
leucine	0.97 (tr)	1±0.28	1.01±0.31	1.42±0.15	1.4±0.33	0.00612
valine	0.99 (d)	1±0.41	1.39±0.53	1.97±0.41	2.06±1.15	0.02045
isoleucine	1.00 (d)	1±0.51	1.07±0.62	1.79±0.34	1.43±0.59	0.02596
alanine	1.48 (d)	1±0.69	1.19±0.65	1.31±0.26	1.19±0.62	0.76170
methionine	2.13 (s)	1±0.32	1.12±0.48	1.29±0.37	1.34±0.39	0.33050
glutamate	2.36 (m)	1±0.28	1.44±0.6	0.96±0.2	1.65±0.52	0.01125
tyrosine	6.89 (d)	1±0.35	0.84±0.41	1.27±0.12	1.3±0.34	0.02828
phenylalanine	7.32 (d)	1±0.34	0.81±0.47	1.32±0.13	1.28±0.28	0.01770
5_aminovalerate	2.24 (t)	1±0.39	0.92±0.28	5.95±2.24	3.85±1.79	0.00017
4HPP	6.82 (d)	1±0.34	1.09±0.24	0.52±0.34	2.28±0.71	0.00017
a_ketoisovalerate	1.12 (d)	1±0.53	1.55±0.79	0.58±0.23	1.17±0.58	0.02270
Choline metabolism
choline	3.20 (s)	1±0.34	1.37±0.77	0.5±0.27	0.98±0.87	0.08220
Dimethylamine	2.75 (s)	1±0.32	1.13±0.4	0.81±0.12	1±0.26	0.23667
Trimethylamine	2.89 (s)	1±0.39	0.8±0.32	1.67±0.67	1.35±0.44	0.00873
Carbohydrate metabolism
xylose1	4.58 (d)	1±0.42	0.96±0.23	0.76±0.14	0.26±0.14	0.00017
beta-glucose	5.23 (d)	1±0.45	0.9±0.38	0.99±0.52	0.61±0.7	0.44635
sucrose	5.41 (d)	1±0.72	2.12±1.12	0.57±1.04	0.83±0.73	0.01680
Nucleotide metabolism
uracil	7.53 (d)	1±0.19	0.45±0.18	0.3±0.13	0.29±0.09	0.00017
hypoxanthine	8.19 (s)	1±0.24	0.56±0.13	0.11±0.06	0.25±0.06	0.00017
uridine	5.90 (m)	1±0.55	0.23±0.16	2.6±1.01	0.4±0.32	0.00017
Energy metabolism
a_ketoglutarate	3.02 (t)	1±0.28	1.07±0.22	3.06±1.16	2.28±0.81	0.00017
lactate	1.33 (d)	1±0.16	2.5±2.23	6.1±1.54	7.13±1.56	0.00017
fumarate	6.52 (s)	1±0.21	1.37±0.56	2.13±1.33	0.69±0.62	0.01125
formate	8.57 (s)	1±0.3	2.9±0.84	0.52±0.48	0.87±0.45	0.00017
Others
ethanol	1.19 (t)	1±1.03	1.45±1.16	0.78±0.42	1.03±0.8	0.52909
N_acetylgroups	2.05 (br)	1±0.17	1.53±0.2	1.59±0.38	1.29±0.37	0.00310
methanol	3.36 (s)	1±0.39	1.12±0.43	0.78±0.45	0.73±0.24	0.19560
Unknowns
UK1	4.02 (d)	1±0.47	0.86±0.35	0.66±0.52	0.53±0.55	0.2556
UK2	5.52 (m)	1±0.67	2.55±1.02	10.38±2.39	17.73±3.64	0.00017
UK3	6.18 (dd)	1±0.93	1.45±1.33	1.2±1.12	22.38±8.15	0.00017
UK4	6.31 (dd)	1±0.77	2.1±1.41	1.09±0.99	14.78±6.51	0.00017
P adj: adjust P value of ANOVA, ba=bile acid, 4HPP=4-hydrocyphenylpropionic acid, UK=unknown.

## Sheet: Table S3a microbiota
Table S3a
Taxonomic affiliation of clusters agglomerated at the species rank affected by the haem-enriched diet.
Phylum	Class	Order	Family	Genus	Species	baseMean	log2 FoldChange	lfcSE	stat	pvalue	padj
Actinobacteria	Coriobacteriia	Coriobacteriales	Coriobacteriaceae	Coriobacteriaceae UCG-002		19.2774	-6.20806	0.979443	-6.33835	2.32235e-10	2.61793e-09
Actinobacteria	Coriobacteriia	Coriobacteriales	Coriobacteriaceae	Parvibacter		128.157	3.46431	0.483048	7.17177	7.40356e-13	2.67459e-11
Bacteroidetes	Bacteroidia	Bacteroidales	Bacteroidaceae	Bacteroides	Bacteroides massiliensis	5326.78	1.93628	0.438199	4.41872	9.92887e-06	4.55992e-05
Bacteroidetes	Bacteroidia	Bacteroidales	Porphyromonadaceae	Parabacteroides	Parabacteroides distasonis	967.371	-1.8565	0.617957	-3.00425	0.00266233	0.00805191
Bacteroidetes	Bacteroidia	Bacteroidales	Porphyromonadaceae	Parabacteroides		499.174	1.88865	0.424221	4.45205	8.50538e-06	4.21867e-05
Bacteroidetes	Bacteroidia	Bacteroidales	Rikenellaceae	Alistipes		98.0969	1.86873	0.525144	3.55852	0.000372956	0.00140141
Deferribacteres	Deferribacteres	Deferribacterales	Deferribacteraceae	Mucispirillum	Mucispirillum schaedleri	4.72335	-3.89399	1.09252	-3.56421	0.000364952	0.00140141
Firmicutes	Bacilli	Lactobacillales	Lactobacillaceae	Lactobacillus	Lactobacillus taiwanensis	51.3246	-5.82115	0.659412	-8.82779	1.0676e-18	1.32382e-16
Firmicutes	Bacilli	Lactobacillales	Lactobacillaceae	Lactobacillus		495.232	-3.36796	0.528932	-6.36747	1.92166e-10	2.38286e-09
Firmicutes	Clostridia	Clostridiales	Christensenellaceae	Christensenellaceae R-7 group		139.716	-5.53679	0.777628	-7.1201	1.07847e-12	2.67459e-11
Firmicutes	Clostridia	Clostridiales	Clostridiaceae 1	Clostridium sensu stricto 1		349.681	-5.70847	0.84362	-6.76664	1.31808e-11	2.04302e-10
Firmicutes	Clostridia	Clostridiales	Clostridiales vadinBB60 group			2.74602	-3.85413	0.975837	-3.94957	7.82922e-05	0.000334767
Firmicutes	Clostridia	Clostridiales	Lachnospiraceae	Lachnoclostridium 12		7.02053	-1.84738	0.524067	-3.52508	0.000423352	0.00154399
Firmicutes	Clostridia	Clostridiales	Lachnospiraceae	Lachnospiraceae FCS020 group		2.46059	-3.55332	1.08391	-3.27826	0.00104451	0.003321
Firmicutes	Clostridia	Clostridiales	Lachnospiraceae	Lachnospiraceae NK4A136 group		180.432	-6.85146	0.960331	-7.13448	9.71564e-13	2.67459e-11
Firmicutes	Clostridia	Clostridiales	Lachnospiraceae	Roseburia		145.168	-3.15666	0.699914	-4.51007	6.48047e-06	3.34824e-05
Firmicutes	Clostridia	Clostridiales	Lachnospiraceae			4.30915	-5.1039	1.49565	-3.4125	0.0006437	0.00215727
Firmicutes	Clostridia	Clostridiales	Peptostreptococcaceae	Peptoclostridium	Peptoclostridium difficile	498.198	4.79503	1.3232	3.62381	0.000290298	0.00116119
Firmicutes	Clostridia	Clostridiales	Ruminococcaceae	Anaerofilum		5.8819	-2.72422	0.866699	-3.14322	0.001671	0.00518011
Firmicutes	Clostridia	Clostridiales	Ruminococcaceae	Candidatus Soleaferrea		20.5716	-4.43264	0.673775	-6.57881	4.74227e-11	6.53379e-10
Firmicutes	Clostridia	Clostridiales	Ruminococcaceae	Flavonifractor	Flavonifractor plautii	175.111	-2.25699	0.483546	-4.66758	3.04761e-06	1.71774e-05
Firmicutes	Clostridia	Clostridiales	Ruminococcaceae	Oscillibacter		32.4463	-4.56517	0.846514	-5.3929	6.93278e-08	5.03392e-07
Firmicutes	Clostridia	Clostridiales	Ruminococcaceae	Pseudoflavonifractor	Pseudoflavonifractor capillosus	7.82182	-2.71595	0.73664	-3.68694	0.000226963	0.000938116
Firmicutes	Clostridia	Clostridiales	Ruminococcaceae	Ruminiclostridium	[Clostridium] methylpentosum	44.114	-2.35442	0.459371	-5.12531	2.97054e-07	1.93867e-06
Firmicutes	Clostridia	Clostridiales	Ruminococcaceae	Ruminiclostridium		8.4549	-4.468	1.08933	-4.1016	4.10298e-05	0.000181703
Firmicutes	Clostridia	Clostridiales	Ruminococcaceae	Ruminiclostridium 5		37.3397	-3.61384	1.04567	-3.45602	0.000548212	0.00188829
Firmicutes	Clostridia	Clostridiales	Ruminococcaceae	Ruminiclostridium 9		236.401	-3.49724	0.719049	-4.8637	1.15212e-06	6.80297e-06
Firmicutes	Clostridia	Clostridiales	Ruminococcaceae	Ruminococcaceae NK4A214 group	Lachnospiraceae bacterium	15.1406	-4.14172	0.735959	-5.62765	1.82681e-08	1.51016e-07
Firmicutes	Clostridia	Clostridiales	Ruminococcaceae	Ruminococcaceae NK4A214 group		131.991	-2.21947	0.501846	-4.42262	9.75114e-06	4.55992e-05
Firmicutes	Clostridia	Clostridiales	Ruminococcaceae	Ruminococcaceae UCG-003		19.0668	-2.92389	0.639945	-4.56897	4.90126e-06	2.64242e-05
Firmicutes	Clostridia	Clostridiales	Ruminococcaceae	Ruminococcaceae UCG-009		4.90434	-5.08737	1.0141	-5.01663	5.25854e-07	3.26029e-06
Firmicutes	Clostridia	Clostridiales	Ruminococcaceae	Ruminococcaceae UCG-010		45.3564	-4.88779	0.852702	-5.73211	9.91865e-09	8.78797e-08
Firmicutes	Clostridia	Clostridiales	Ruminococcaceae			422.577	-3.49068	0.557046	-6.26641	3.69458e-10	3.81773e-09
Firmicutes	Erysipelotrichia	Erysipelotrichales	Erysipelotrichaceae	Erysipelatoclostridium	Erysipelatoclostridium ramosum	9.1802	6.05836	1.05693	5.73206	9.9219e-09	8.78797e-08
Firmicutes	Erysipelotrichia	Erysipelotrichales	Erysipelotrichaceae	Faecalitalea		19.6559	4.18813	0.747461	5.60314	2.10498e-08	1.63136e-07
Proteobacteria	Deltaproteobacteria	Desulfovibrionales	Desulfovibrionaceae	Desulfovibrio		445.917	1.66555	0.309384	5.38345	7.3073e-08	5.03392e-07
Proteobacteria	Gammaproteobacteria	Enterobacteriales	Enterobacteriaceae	Enterobacter	Enterobacter cloacae	5.09529	19.1057	2.51183	7.60626	2.82132e-14	1.74922e-12
Proteobacteria	Gammaproteobacteria	Enterobacteriales	Enterobacteriaceae	Escherichia-Shigella	Escherichia coli	3229.47	4.1548	0.589958	7.04253	1.88778e-12	3.90141e-11
Proteobacteria	Gammaproteobacteria	Enterobacteriales	Enterobacteriaceae	Escherichia-Shigella		3.50125	3.12065	0.936431	3.33249	0.000860727	0.00280869

## Sheet: Table S3b microbiota
Table S3b
Taxonomic affiliation of clusters agglomerated at the species rank affected by haem-enriched diet and restored by the addition of calcium carbonate to the haem enriched diet.
Phylum	Class	Order	Family	Genus	Species	baseMean	log2 FoldChange	lfcSE	stat	pvalue	padj
Actinobacteria	Coriobacteriia	Coriobacteriales	Coriobacteriaceae	Coriobacteriaceae UCG-002		19.277	-6.208	0.979	-6.338	2.32235e-10	2.61793e-09
Bacteroidetes	Bacteroidia	Bacteroidales	Bacteroidaceae	Bacteroides	Bacteroides massiliensis	5326.78	1.936	0.438	4.419	9.9e-06	4.56e-05
Bacteroidetes	Bacteroidia	Bacteroidales	Porphyromonadaceae	Parabacteroides		499.174	1.889	0.424	4.452	8.5e-06	4.22e-05
Bacteroidetes	Bacteroidia	Bacteroidales	Rikenellaceae	Alistipes		98.097	1.869	0.525	3.559	0.000373	0.0014014
Firmicutes	Bacilli	Lactobacillales	Lactobacillaceae	Lactobacillus	Lactobacillus taiwanensis	51.325	-5.821	0.659	-8.828	1.0676e-18	1.32382e-16
Firmicutes	Bacilli	Lactobacillales	Lactobacillaceae	Lactobacillus		495.232	-3.368	0.529	-6.367	1.92166e-10	2.38286e-09
Firmicutes	Clostridia	Clostridiales	Ruminococcaceae	Candidatus Soleaferrea		20.572	-4.433	0.674	-6.579	4.74227e-11	6.53379e-10
Firmicutes	Clostridia	Clostridiales	Ruminococcaceae	Flavonifractor	Flavonifractor plautii	175.111	-2.257	0.484	-4.668	3e-06	1.72e-05
Firmicutes	Clostridia	Clostridiales	Ruminococcaceae	Ruminiclostridium	[Clostridium] methylpentosum	44.114	-2.354	0.459	-5.125	3e-07	1.9e-06
Firmicutes	Clostridia	Clostridiales	Ruminococcaceae	Ruminiclostridium		8.455	-4.468	1.089	-4.102	4.1e-05	0.0001817
Proteobacteria	Deltaproteobacteria	Desulfovibrionales	Desulfovibrionaceae	Desulfovibrio		445.917	1.666	0.309	5.383	1e-07	5e-07
Proteobacteria	Gammaproteobacteria	Enterobacteriales	Enterobacteriaceae	Escherichia-Shigella	Escherichia coli	3229.47	4.155	0.59	7.043	1.88778e-12	3.90141e-11
